# Supplementary material for: Gut mucosal microbiome across stages of colorectal carcinogenesis
Source: Nat Commun. 2015 Oct 30;6:8727. doi: 10.1038/ncomms9727 (PMC4640069; doi:10.1038/ncomms9727)
Supplement: Supplementary Data 1 — Pairwise associations of metacommunities with clinical variables [file ncomms9727-s2.xlsx]

## Sheet: Supplementary Data 1
Contingency table	Metacommunity A	Metacommunity B	Metacommunity C	Metacommunity D	Metacommunity E	q values
Normal control	14	9	11	22	5	7e-05
Adenoma-adjacent	8	11	21	9	3
Adenoma	8	9	21	10	4
Carcinoma-adjacent	7	6	5	23	11
Carcinoma	8	3	1	15	25
Sigmoid	9	4	6	10	7	1
Rectum	13	11	23	19	16
Transverse colon	2	3	4	2	3						q values
Ascending colon	13	7	16	22	13						q < 0.25
Rectosigmoid	2	2	2	8	2						q < 0.1
Descending colon	3	7	5	13	2						q < 0.05
Cecum	2	2	1	3	4						q < 0.01
Hepatic flexure	1	0	2	2	1
Splenic flexure	0	2	0	0	0
Proximal	17	12	21	27	20	1
Distal	28	26	38	52	28
Female	25	21	31	38	23	1
Male	20	17	28	41	25
Alcohol_yes	8	7	5	7	6	1
Alcohol_no	15	12	24	34	29
Smoker	3	7	9	11	4	0.105069
Current non-smoker	9	2	4	12	17
Non-smoker	19	19	33	34	23
Pairwise 2 X 2 Fisher's exact test - q-value matrix	Metacommunity A : Metacommunity B	Metacommunity A : Metacommunity C	Metacommunity A : Metacommunity D	Metacommunity A : Metacommunity E	Metacommunity B : Metacommunity C	Metacommunity B : Metacommunity D	Metacommunity B : Metacommunity E	Metacommunity C : Metacommunity D	Metacommunity C : Metacommunity E	Metacommunity D : Metacommunity E
Normal control : Adenoma-adjacent	1	0.670218	1	1	1	0.817361	1	0.222427	1	1
Normal control : Adenoma	1	0.670218	1	1	1	1	1	0.311214	1	1
Normal control : Carcinoma-adjacent	1	1	0.993135	0.670218	1	1	0.942716	1	0.793617	1
Normal control : Carcinoma	1	0.915239	1	0.0830168	1	1	0.0588689	0.785456	0.00322696	0.048521
Normal control : Sigmoid	1	1	1	1	1	1	1	1	1	0.943666
Normal control : Rectum	1	0.984222	1	0.791671	1	1	0.993135	0.863289	1	0.521145
Normal control : Transverse colon	1	1	1	1	1	1	1	0.959586	1	0.817361
Normal control : Ascending colon	1	1	1	0.934697	1	1	0.942716	1	1	0.942716
Normal control : Rectosigmoid	1	1	1	1	1	1	1	1	1	1
Normal control : Descending colon	0.938542	1	0.998	1	1	1	1	1	1	1
Normal control : Cecum	1	1	1	0.938542	1	1	1	1	0.915532	0.714621
Normal control : Hepatic flexure	1	1	1	1	1	1	1	1	1	1
Normal control : Splenic flexure	0.96431	1	1	1	1	0.875554	1	1	1	1
Normal control : Proximal	1	1	1	0.817361	1	1	0.915532	1	1	0.640622
Normal control : Distal	1	1	1	0.900707	1	1	1	1	1	0.942716
Normal control : Female	1	1	1	0.944318	1	1	1	1	1	0.817361
Normal control : Male	1	1	1	0.670218	1	1	0.938542	1	1	0.817361
Normal control : Alcohol_yes	1	1	1	1	1	0.993135	1	1	1	0.921474
Normal control : Alcohol_no	1	0.993135	1	0.223609	1	1	0.492706	1	0.942716	0.394577
Normal control : Smoker	0.938542	0.836672	1	0.983217	1	1	1	1	1	1
Normal control : Current non-smoker	1	1	1	0.37829	1	1	0.132946	1	0.225217	0.153522
Normal control : Non-smoker	1	0.938542	1	0.670218	1	1	1	0.938542	1	0.670218
Adenoma-adjacent : Adenoma	1	1	1	1	1	1	1	1	1	1
Adenoma-adjacent : Carcinoma-adjacent	1	0.817361	0.915239	0.921474	1	0.394577	0.499237	0.0115046	0.048585	1
Adenoma-adjacent : Carcinoma	0.938542	0.114568	1	0.279078	1	0.427594	0.00533991	0.00606202	1.93421e-06	0.651573
Adenoma-adjacent : Sigmoid	0.944318	0.670218	1	1	1	0.944318	0.670218	0.693585	0.394577	1
Adenoma-adjacent : Rectum	1	1	1	0.942716	1	1	0.65605	1	0.45129	1
Adenoma-adjacent : Transverse colon	1	1	1	1	1	1	1	1	0.904039	1
Adenoma-adjacent : Ascending colon	0.993135	1	1	1	1	0.583763	0.394577	0.492706	0.38124	1
Adenoma-adjacent : Rectosigmoid	1	1	1	1	1	0.915532	1	0.279078	0.93605	1
Adenoma-adjacent : Descending colon	1	1	0.938542	1	0.962282	1	1	0.25298	1	1
Adenoma-adjacent : Cecum	1	1	1	0.942716	1	1	0.915532	0.915239	0.244228	1
Adenoma-adjacent : Hepatic flexure	1	1	1	1	1	1	1	1	1	1
Adenoma-adjacent : Splenic flexure	1	1	1	1	0.938542	1	1	1	1	1
Adenoma-adjacent : Proximal	1	0.993135	1	0.954999	1	0.836672	0.45129	0.561238	0.174678	1
Adenoma-adjacent : Distal	1	1	1	0.993135	1	0.915532	0.756336	0.311214	0.311214	1
Adenoma-adjacent : Female	1	0.942716	1	1	1	0.980298	0.733488	0.492706	0.287755	1
Adenoma-adjacent : Male	1	1	1	0.955111	1	0.693585	0.492706	0.279078	0.206362	1
Adenoma-adjacent : Alcohol_yes	1	0.663718	1	1	0.962282	1	1	0.942716	0.359908	1
Adenoma-adjacent : Alcohol_no	1	1	1	0.583763	1	0.663718	0.114568	0.351693	0.048521	1
Adenoma-adjacent : Smoker	1	1	1	1	1	1	1	0.817361	1	1
Adenoma-adjacent : Current non-smoker	0.693585	0.394577	1	0.756336	1	0.501248	0.0211687	0.222427	0.00152661	0.817361
Adenoma-adjacent : Non-smoker	1	1	1	0.955111	1	0.966294	0.566584	0.799419	0.398079	1
Adenoma : Carcinoma-adjacent	1	0.817361	0.993135	1	1	0.73298	0.938542	0.0233197	0.0809036	1
Adenoma : Carcinoma	1	0.114568	1	0.354299	0.915239	0.804813	0.0374096	0.00823573	2.80553e-06	0.560172
Adenoma : Sigmoid	1	0.670218	1	1	1	1	1	0.734368	0.462055	1
Adenoma : Rectum	1	1	1	1	1	1	0.955111	1	0.670218	1
Adenoma : Transverse colon	1	1	1	1	1	1	1	1	0.942716	1
Adenoma : Ascending colon	1	1	1	1	1	0.921289	0.808227	0.670218	0.592032	1
Adenoma : Rectosigmoid	1	1	1	1	1	1	1	0.311214	0.959586	1
Adenoma : Descending colon	1	1	0.942716	1	0.942716	1	1	0.279078	1	1
Adenoma : Cecum	1	1	1	1	1	1	1	0.934697	0.311214	1
Adenoma : Hepatic flexure	1	1	1	1	1	1	1	1	1	1
Adenoma : Splenic flexure	1	1	1	1	0.904039	1	1	1	1	1
Adenoma : Proximal	1	0.993135	1	1	1	1	0.849543	0.619815	0.279078	1
Adenoma : Distal	1	1	1	1	1	1	1	0.43645	0.472231	1
Adenoma : Female	1	0.942716	1	1	1	1	1	0.670218	0.45129	1
Adenoma : Male	1	1	1	0.997765	1	0.944318	0.904039	0.394577	0.311214	1
Adenoma : Alcohol_yes	1	0.663718	1	1	0.942716	1	1	0.944318	0.594977	1
Adenoma : Alcohol_no	1	1	1	0.670218	1	0.940436	0.421838	0.472095	0.104899	1
Adenoma : Smoker	1	1	1	1	1	1	1	0.942716	1	1
Adenoma : Current non-smoker	0.915239	0.394577	1	0.817361	1	0.748049	0.113931	0.318343	0.00426865	0.875554
Adenoma : Non-smoker	1	1	1	1	1	1	0.993135	0.921474	0.601802	1
Carcinoma-adjacent : Carcinoma	1	0.95708	1	1	1	1	0.720331	1	0.45129	0.311214
Carcinoma-adjacent : Sigmoid	1	1	0.915532	1	1	1	1	0.944318	1	1
Carcinoma-adjacent : Rectum	1	0.993135	0.959586	1	1	1	1	0.150475	0.808227	1
Carcinoma-adjacent : Transverse colon	1	1	1	1	1	0.868838	1	0.501248	1	1
Carcinoma-adjacent : Ascending colon	1	1	1	1	1	1	1	0.708694	1	1
Carcinoma-adjacent : Rectosigmoid	1	1	1	1	1	1	1	1	1	1
Carcinoma-adjacent : Descending colon	1	1	1	1	1	1	0.846905	1	0.944318	1
Carcinoma-adjacent : Cecum	1	1	1	1	1	1	1	1	1	1
Carcinoma-adjacent : Hepatic flexure	1	1	1	1	1	1	1	0.993135	1	1
Carcinoma-adjacent : Splenic flexure	1	1	1	1	1	0.708694	0.943665	1	1	1
Carcinoma-adjacent : Proximal	1	1	1	1	1	1	1	0.472095	1	1
Carcinoma-adjacent : Distal	1	1	1	1	1	1	1	0.462055	0.832102	1
Carcinoma-adjacent : Female	1	1	0.942716	1	1	1	1	0.418482	0.817361	1
Carcinoma-adjacent : Male	1	1	1	1	1	1	1	0.566584	0.942716	1
Carcinoma-adjacent : Alcohol_yes	1	1	0.824026	1	1	0.799419	1	0.934697	1	1
Carcinoma-adjacent : Alcohol_no	1	1	1	1	1	1	1	0.670218	1	0.993135
Carcinoma-adjacent : Smoker	1	1	1	1	1	0.993135	1	0.693585	0.734949	1
Carcinoma-adjacent : Current non-smoker	1	1	1	1	1	1	0.915239	1	1	0.651573
Carcinoma-adjacent : Non-smoker	1	0.993135	1	1	1	1	1	0.222427	0.817361	1
Carcinoma : Sigmoid	1	0.984694	1	0.670218	1	1	0.817361	0.817361	0.162151	0.942716
Carcinoma : Rectum	1	0.260778	1	0.904039	0.934697	0.993135	0.3544	0.0685508	0.00148975	0.944318
Carcinoma : Transverse colon	1	0.817361	1	1	1	0.817361	0.670218	0.279078	0.194597	1
Carcinoma : Ascending colon	1	0.475375	1	0.693585	0.921474	1	0.759871	0.304063	0.00577835	0.585931
Carcinoma : Rectosigmoid	1	0.993135	1	1	1	1	0.881779	1	0.597033	0.501248
Carcinoma : Descending colon	0.817361	0.670218	1	0.934697	1	1	0.0400686	0.959586	0.048585	0.116282
Carcinoma : Cecum	1	1	1	1	1	1	0.993135	1	1	1
Carcinoma : Hepatic flexure	1	0.921474	1	1	1	1	1	0.817361	0.437592	1
Carcinoma : Splenic flexure	0.921474	1	1	1	1	0.670218	0.45129	1	1	1
Carcinoma : Proximal	1	0.468665	1	0.810624	1	1	0.421838	0.229679	0.00606202	0.817361
Carcinoma : Distal	1	0.311214	1	0.46546	1	1	0.0602055	0.218374	0.000581448	0.229679
Carcinoma : Female	1	0.481611	1	0.42852	1	0.942716	0.114568	0.186363	0.000824077	0.462055
Carcinoma : Male	1	0.311214	1	0.838989	1	1	0.261461	0.279078	0.00322696	0.394577
Carcinoma : Alcohol_yes	1	1	1	0.651573	1	0.720139	0.222427	0.693585	0.222427	1
Carcinoma : Alcohol_no	1	0.279078	1	1	0.938542	1	0.810624	0.263006	0.0136088	0.904039
Carcinoma : Smoker	0.817361	0.261461	1	1	1	1	0.114568	0.438753	0.00577835	0.521145
Carcinoma : Current non-smoker	1	1	1	1	1	1	1	1	0.942716	1
Carcinoma : Non-smoker	1	0.261461	1	0.817361	1	0.942716	0.174678	0.109008	0.000581448	0.601802
Sigmoid : Rectum	1	0.93605	1	1	1	1	1	1	1	1
Sigmoid : Transverse colon	1	1	1	1	1	1	1	1	1	1
Sigmoid : Ascending colon	1	1	1	1	1	1	1	1	1	1
Sigmoid : Rectosigmoid	1	1	1	1	1	1	1	1	1	1
Sigmoid : Descending colon	0.856523	1	0.942716	1	1	1	0.830883	1	1	0.915532
Sigmoid : Cecum	1	1	1	1	1	1	1	1	1	1
Sigmoid : Hepatic flexure	1	1	1	1	1	1	1	1	1	1
Sigmoid : Splenic flexure	0.938776	1	1	1	1	0.921474	0.988899	1	1	1
Sigmoid : Proximal	1	1	1	1	1	1	1	1	1	1
Sigmoid : Distal	1	1	1	1	1	1	1	1	1	1
Sigmoid : Female	1	1	1	1	1	1	1	1	1	1
Sigmoid : Male	1	1	1	1	1	1	1	1	1	1
Sigmoid : Alcohol_yes	1	1	1	1	1	1	1	1	1	1
Sigmoid : Alcohol_no	1	1	1	0.942716	1	1	1	1	1	1
Sigmoid : Smoker	0.856523	0.915532	0.942716	1	1	1	1	1	1	1
Sigmoid : Current non-smoker	1	1	1	1	1	1	0.942716	1	0.927203	1
Sigmoid : Non-smoker	1	0.938542	1	1	1	1	1	1	1	1
Rectum : Transverse colon	1	1	1	1	1	1	1	1	1	1
Rectum : Ascending colon	1	1	1	1	1	1	1	1	1	1
Rectum : Rectosigmoid	1	1	1	1	1	1	1	0.799419	1	1
Rectum : Descending colon	1	1	0.993135	1	0.944318	1	0.915532	0.817361	1	0.670218
Rectum : Cecum	1	1	1	1	1	1	1	1	0.942716	1
Rectum : Hepatic flexure	1	1	1	1	1	1	1	1	1	1
Rectum : Splenic flexure	1	1	1	1	0.921289	0.942716	0.988899	1	1	1
Rectum : Proximal	1	1	1	1	1	1	1	1	1	1
Rectum : Distal	1	1	1	1	1	1	1	0.993135	1	1
Rectum : Female	1	1	1	1	1	1	1	1	1	1
Rectum : Male	1	1	1	1	1	1	1	0.948921	1	1
Rectum : Alcohol_yes	1	0.984222	1	1	0.944318	1	1	1	1	1
Rectum : Alcohol_no	1	1	1	1	1	1	1	1	1	1
Rectum : Smoker	1	1	1	1	1	1	1	1	1	1
Rectum : Current non-smoker	0.942716	0.675409	1	1	1	0.944318	0.650313	0.793617	0.225217	1
Rectum : Non-smoker	1	1	1	1	1	1	1	1	1	1
Transverse colon : Ascending colon	1	1	1	1	1	0.938542	1	1	1	1
Transverse colon : Rectosigmoid	1	1	1	1	1	1	1	0.915532	1	1
Transverse colon : Descending colon	1	1	1	1	1	1	1	0.942716	1	0.784546
Transverse colon : Cecum	1	1	1	1	1	1	1	1	1	1
Transverse colon : Hepatic flexure	1	1	1	1	1	1	1	1	1	1
Transverse colon : Splenic flexure	1	1	1	1	1	1	1	1	1	1
Transverse colon : Proximal	1	1	1	1	1	1	1	1	1	1
Transverse colon : Distal	1	1	1	1	1	1	1	1	1	1
Transverse colon : Female	1	1	1	1	1	1	1	1	1	1
Transverse colon : Male	1	1	1	1	1	1	1	1	1	1
Transverse colon : Alcohol_yes	1	1	1	1	1	1	1	1	1	1
Transverse colon : Alcohol_no	1	1	1	1	1	0.940436	1	1	1	1
Transverse colon : Smoker	1	1	1	1	1	1	1	1	1	1
Transverse colon : Current non-smoker	1	1	1	1	1	0.817361	0.759871	0.938542	0.938542	1
Transverse colon : Non-smoker	1	1	1	1	1	1	1	1	1	1
Ascending colon : Rectosigmoid	1	1	1	1	1	1	1	1	1	1
Ascending colon : Descending colon	0.915532	1	1	1	0.942716	1	0.670218	1	1	0.955111
Ascending colon : Cecum	1	1	1	1	1	1	1	1	1	1
Ascending colon : Hepatic flexure	1	1	1	1	1	1	1	1	1	1
Ascending colon : Splenic flexure	0.942716	1	1	1	0.915532	0.799419	0.942716	1	1	1
Ascending colon : Proximal	1	1	1	1	1	1	1	1	1	1
Ascending colon : Distal	1	1	1	1	1	1	1	1	1	1
Ascending colon : Female	1	1	1	1	1	1	1	1	1	1
Ascending colon : Male	1	1	1	1	1	1	1	1	1	1
Ascending colon : Alcohol_yes	1	1	1	1	0.942716	0.943032	1	1	1	1
Ascending colon : Alcohol_no	1	1	1	1	1	1	1	1	1	1
Ascending colon : Smoker	0.915532	1	1	1	1	1	0.942716	1	1	1
Ascending colon : Current non-smoker	1	0.984222	1	1	1	1	0.921474	1	0.400666	0.933246
Ascending colon : Non-smoker	1	1	1	1	1	1	1	1	1	1
Rectosigmoid : Descending colon	1	1	1	1	1	1	1	1	1	1
Rectosigmoid : Cecum	1	1	1	1	1	1	1	1	1	0.942716
Rectosigmoid : Hepatic flexure	1	1	1	1	1	1	1	1	1	1
Rectosigmoid : Splenic flexure	1	1	1	1	1	0.824026	1	1	1	1
Rectosigmoid : Proximal	1	1	1	1	1	1	1	1	1	1
Rectosigmoid : Distal	1	1	1	1	1	1	1	1	1	1
Rectosigmoid : Female	1	1	1	1	1	1	1	0.959586	1	1
Rectosigmoid : Male	1	1	1	1	1	1	1	1	1	1
Rectosigmoid : Alcohol_yes	1	1	1	1	1	1	1	1	1	1
Rectosigmoid : Alcohol_no	1	1	1	1	1	1	1	1	1	0.955111
Rectosigmoid : Smoker	1	1	1	1	1	1	1	1	1	1
Rectosigmoid : Current non-smoker	1	1	1	1	1	1	0.92147	1	1	0.734368
Rectosigmoid : Non-smoker	1	1	1	1	1	1	1	0.862675	1	1
Descending colon : Cecum	1	1	1	1	1	1	0.937789	1	1	0.670218
Descending colon : Hepatic flexure	1	1	1	1	1	1	1	1	1	1
Descending colon : Splenic flexure	1	1	1	1	1	0.942716	1	1	1	1
Descending colon : Proximal	0.942716	1	1	1	1	1	0.693585	1	1	0.715454
Descending colon : Distal	1	1	1	1	1	1	0.942716	1	1	0.934697
Descending colon : Female	1	1	0.942716	1	1	1	0.942716	1	1	0.920421
Descending colon : Male	1	1	1	1	1	1	0.734949	1	1	0.801874
Descending colon : Alcohol_yes	1	1	0.734949	1	1	1	1	1	1	0.843206
Descending colon : Alcohol_no	1	1	1	1	0.955111	1	0.400666	1	1	0.437592
Descending colon : Smoker	1	1	1	1	1	1	1	1	1	1
Descending colon : Current non-smoker	0.501248	0.993135	0.944318	1	1	1	0.077265	1	0.419709	0.218374
Descending colon : Non-smoker	1	1	1	1	0.993135	1	0.938542	0.915532	1	0.756336
Cecum : Hepatic flexure	1	1	1	1	1	1	1	1	1	1
Cecum : Splenic flexure	1	1	1	1	1	1	1	1	1	1
Cecum : Proximal	1	1	1	1	1	1	1	1	1	1
Cecum : Distal	1	1	1	1	1	1	1	1	0.944318	1
Cecum : Female	1	1	1	1	1	1	1	1	0.944318	1
Cecum : Male	1	1	1	1	1	1	1	1	1	1
Cecum : Alcohol_yes	1	1	1	1	1	1	1	1	1	1
Cecum : Alcohol_no	1	1	1	1	1	1	1	1	1	1
Cecum : Smoker	1	1	1	1	1	1	1	1	0.915532	1
Cecum : Current non-smoker	1	1	1	1	1	1	1	1	1	1
Cecum : Non-smoker	1	1	1	1	1	1	1	1	0.942716	1
Hepatic flexure : Splenic flexure	1	1	1	1	1	1	1	1	1	1
Hepatic flexure : Proximal	1	1	1	1	1	1	1	1	1	1
Hepatic flexure : Distal	1	1	1	1	1	1	1	1	1	1
Hepatic flexure : Female	1	1	1	1	1	1	1	1	1	1
Hepatic flexure : Male	1	1	1	1	1	1	1	1	1	1
Hepatic flexure : Alcohol_yes	1	1	1	1	1	1	1	1	1	1
Hepatic flexure : Alcohol_no	1	1	1	1	1	1	1	1	1	1
Hepatic flexure : Smoker	1	1	1	1	1	1	1	1	1	1
Hepatic flexure : Current non-smoker	1	1	1	1	1	1	1	1	0.939119	1
Hepatic flexure : Non-smoker	1	1	1	1	1	1	1	1	1	1
Splenic flexure : Proximal	0.993135	1	1	1	0.942716	0.904039	0.942716	1	1	1
Splenic flexure : Distal	1	1	1	1	0.955111	0.915532	1	1	1	1
Splenic flexure : Female	1	1	1	1	0.955111	0.938542	1	1	1	1
Splenic flexure : Male	1	1	1	1	0.942716	0.846905	0.959586	1	1	1
Splenic flexure : Alcohol_yes	1	1	1	1	1	1	1	1	1	1
Splenic flexure : Alcohol_no	1	1	1	1	0.927203	0.810624	0.862675	1	1	1
Splenic flexure : Smoker	1	1	1	1	1	0.984222	1	1	1	1
Splenic flexure : Current non-smoker	0.799419	1	1	1	1	0.670218	0.492706	1	1	1
Splenic flexure : Non-smoker	1	1	1	1	0.942716	0.938542	1	1	1	1
Proximal : Distal	1	1	1	1	1	1	1	1	1	1
Proximal : Female	1	1	1	1	1	1	1	1	1	1
Proximal : Male	1	1	1	1	1	1	1	1	1	1
Proximal : Alcohol_yes	1	1	1	1	1	1	1	1	1	1
Proximal : Alcohol_no	1	1	1	1	1	1	1	1	1	1
Proximal : Smoker	0.942716	1	1	1	1	1	0.944318	1	1	1
Proximal : Current non-smoker	1	0.993135	1	1	1	1	0.670218	1	0.486515	1
Proximal : Non-smoker	1	1	1	1	1	1	1	1	1	1
Distal : Female	1	1	1	1	1	1	1	1	1	1
Distal : Male	1	1	1	1	1	1	1	1	1	1
Distal : Alcohol_yes	1	1	1	1	1	1	1	1	1	1
Distal : Alcohol_no	1	1	1	0.942716	1	1	0.822959	1	0.993135	1
Distal : Smoker	1	1	1	1	1	1	1	1	1	1
Distal : Current non-smoker	0.846905	0.921474	1	1	1	1	0.222427	1	0.143263	0.501248
Distal : Non-smoker	1	1	1	1	1	1	1	1	1	1
Female : Male	1	1	1	1	1	1	1	1	1	1
Female : Alcohol_yes	1	1	1	1	1	1	1	1	1	1
Female : Alcohol_no	1	1	1	0.843206	1	1	0.915532	1	1	1
Female : Smoker	1	1	1	1	1	1	1	1	1	1
Female : Current non-smoker	0.944318	0.934697	1	1	1	0.993135	0.218374	0.944318	0.198922	0.784546
Female : Non-smoker	1	1	1	1	1	1	1	1	1	1
Male : Alcohol_yes	1	1	1	1	1	0.993952	1	1	1	1
Male : Alcohol_no	1	1	1	1	1	1	1	1	1	1
Male : Smoker	1	1	1	1	1	1	0.993135	1	1	1
Male : Current non-smoker	0.942716	0.915532	1	1	1	1	0.555297	1	0.285506	0.791671
Male : Non-smoker	1	1	1	1	1	1	1	1	1	1
Alcohol_yes : Alcohol_no	1	0.993135	0.934697	1	0.955111	0.904039	0.959586	1	1	1
Alcohol_yes : Smoker	1	0.904039	0.921474	1	1	1	1	1	1	1
Alcohol_yes : Current non-smoker	1	1	1	0.993135	1	0.873133	0.359908	1	1	1
Alcohol_yes : Non-smoker	1	0.92147	1	1	0.993135	1	1	1	1	1
Alcohol_no : Smoker	1	1	1	1	1	1	0.791455	1	1	1
Alcohol_no : Current non-smoker	0.942716	0.887215	1	1	1	1	0.984222	1	0.714621	1
Alcohol_no : Non-smoker	1	1	1	1	1	1	0.955111	1	0.96144	1
Smoker : Current non-smoker	0.501248	0.663718	1	1	1	1	0.198922	1	0.279078	0.708694
Smoker : Non-smoker	1	1	1	1	1	1	1	1	1	1
Current non-smoker : Non-smoker	0.817361	0.693585	1	1	1	0.993135	0.279078	0.850492	0.127758	0.915532
