# Supplementary material for: Gut mucosal microbiome across stages of colorectal carcinogenesis
Source: Nat Commun. 2015 Oct 30;6:8727. doi: 10.1038/ncomms9727 (PMC4640069; doi:10.1038/ncomms9727)
Supplement: Supplementary Data 2 — Summary of differential abundance analyses on bacterial phylotypes [file ncomms9727-s3.xlsx]

## Sheet: Supplementary Data 2
Phylotypes	Enrichment_class_metacommunity	LDA_metacommunity	pValue_metacommunity	Enrichment_class_phenotype	LDA_phenotype	pValue_phenotype
Escherichia coli	B	5.40525	0	adenoma	4.85962	1.03102e-05
Bacteroides	A	4.91082	0			-
Fusobacterium	E	4.95094	0	carcinoma	4.73227	6.84757e-08
Faecalibacterium prausnitzii	D	4.78832	0			-
Bacteroides fragilis	A	4.75529	2.37824e-11			-
Blautia	D	4.5381	0			-
Streptococcus	C	4.40707	0.00259175			-
Sneathia	-					-
Enterobacteriaceae	B	4.58859	3.8945e-08			-
Parvimonas	E	4.5907	0	carcinoma	4.44248	9.81962e-15
Oscillospira	D	4.27379	0			-
Haemophilus parainfluenzae	E	4.34054	0.00525377			-
Lachnospiraceae	D	4.1587	0			-
Granulicatella	E	4.38146	2.37566e-10			-
Ruminococcaceae	D	4.04469	0	carcinoma_adjacent	3.6705	0.00237523
Ruminococcus	D	4.08307	0			-
Gemella	E	4.26461	1.98763e-12			-
Peptostreptococcus	E	4.29947	0	carcinoma	4.11513	1.49076e-15
Bacteroides uniformis	D	4.00946	0			-
Pseudomonas veronii	C	4.45858	1.70974e-14	adenoma_adjacent	4.36804	1.52356e-08
Coprococcus	D	4.06575	0			-
Sutterella	D	3.96357	0			-
Subdoligranulum variabile	D	3.81626	0			-
Prevotella copri	-					-
Prevotella intermedia	-					-
Blautia obeum	D	3.94297	0			-
Actinomyces	E	4.01138	0.0275204			-
Clostridiales	D	3.7072	4.44089e-16			-
Parabacteroides distasonis	A	3.89819	0			-
Prevotella	-			carcinoma	3.88855	0.000587105
SMB53	C	3.62547	2.62143e-08			-
Bacteroides plebeius	-					-
Collinsella aerofaciens	D	3.63133	8.17622e-11			-
Leptotrichia	E	4.16079	6.22835e-14	carcinoma	4.18855	4.2611e-07
Streptococcus luteciae	-					-
Streptococcus infantis	-					-
Ruminococcus bromii	D	3.71738	4.37328e-12			-
Klebsiella	-					-
Bacteroides ovatus	-					-
Clostridium clostridioforme	D	3.71469	0			-
Prevotella stercorea	-					-
Pedobacter cryoconitis	C	4.11813	2.30482e-11			-
Staphylococcus aureus	-					-
Plesiomonas shigelloides	-					-
Aeromonas caviae	-					-
Parabacteroides	D	3.76382	0			-
Corynebacterium	-					-
Enterococcus	-					-
Campylobacter	-			carcinoma	3.91847	7.14154e-06
Caulobacteraceae	-					-
Aggregatibacter segnis	-					-
Alistipes onderdonkii	-					-
Bacteroides coprophilus	-					-
Enterobacter	-					-
Mogibacterium	E	3.66015	8.65307e-08			-
Rhodanobacter terrae	-			adenoma_adjacent	3.80025	0.0113558
Sphingomonadaceae	-					-
Christensenellaceae	-					-
Klebsiella pneumoniae	-					-
Nesseria subflava	-					-
Alistipes putredinis	D	3.68749	0			-
02d06	-					-
Porphyromonas endodontalis	-					-
Mogibacteriaceae	-					-
Anaerococcus	-					-
Campylobacter ureolyticus	-			carcinoma	3.93372	0.0085176
Bacteria	-			carcinoma	3.836	6.81756e-05
Porphyromonas	-					-
Finegoldia	-					-
Bacillales	-					-
Enhydrobacter	-					-
Butyricicoccus pullicaecorum	D	3.60128	1.11022e-16			-
Dorea	-					-
Eggethella lenta	A	3.66717	1.11022e-16			-
Odoribacter	D	3.62086	4.44089e-16			-
Sphingomonas yabuuchiae	-					-
Clostridiaceae	-					-
Blastomonas	-					-
Roseburia faecis	-					-
Prevotella tannerae	-					-
Clostridium	-					-
Delftia	-					-
Comamonas	-					-
Ruminococcus gnavus	A	3.59769	7.96807e-11			-
Butyricimonas	-					-
Haemophilus influenzae	-					-
Massilia	-					-
Firmicutes	-			adenoma	4.06367	0.000664622
Acinetobacter lwoffii	-					-
Vibrio cholerae	-			normal control	3.74238	0.000340361
Erythrobacteraceae	-					-
Paracoccus aminovorans	-					-
Lactobacillus	-					-
Staphylococcus epidermidis	-					-
Serratia marcescens	-					-
Cloacibacterium	-					-
Acinetobacter	-					-
Lysobacter	-					-
