# Supplementary material for: Gut mucosal microbiome across stages of colorectal carcinogenesis
Source: Nat Commun. 2015 Oct 30;6:8727. doi: 10.1038/ncomms9727 (PMC4640069; doi:10.1038/ncomms9727)
Supplement: Supplementary Data 3 — Results of Random Forests classification on mucosal phenotypes. Highlighted yellow are the top 18 bacterial phylotypes with highest mean decrease in accuracy selected by 100 iterations of ten-fold cross-validation [file ncomms9727-s4.xlsx]

## Sheet: Supplementary Data 3
	normal control	adenoma	adenoma-adjacent	carcinoma	carcinoma-adjacent	MeanDecreaseAccuracy	MeanDecreaseGini
Parvimonas	5.96117	-0.0520027	5.71079	8.58346	2.14715	9.44791	5.87081
Peptostreptococcus	4.61235	-0.0993154	6.65327	8.14847	1.04433	8.27048	6.41133
Fusobacterium	1.24676	-1.91208	2.94943	10.0566	-0.293836	7.36841	6.70933
V. cholerae	0.425377	2.82731	1.91868	0.486663	5.50357	5.71972	1.65343
E. coli	4.72082	-3.97545	-0.853694	7.59618	-0.427038	5.17457	6.86276
Bacillales	0.486239	-0.972214	6.2952	1.06185	-0.723852	4.69011	1.53745
P. veronii	-1.24734	-4.69318	7.03518	7.39571	0.017547	4.48123	5.10264
Leptotrichia	1.10125	3.13178	-0.482681	5.60916	-1.58724	4.09709	1.84417
Blautia	3.45951	0.809369	3.03273	1.73651	0.488957	4.05764	4.74026
Erythrobacteraceae	1.3283	-1.99334	3.35046	2.64359	2.65258	3.1763	1.18976
Oscillospira	1.04321	0.384973	1.97365	-0.102448	3.04035	3.02951	4.55536
C. aerofaciens	5.16161	2.94688	-1.93853	4.54365	-1.95252	3.02203	4.15085
F. prausnitzii	0.627665	2.32167	3.14919	0.791261	0.056497	3.00139	4.87974
A. putredinis	-0.0505602	3.02234	2.35387	0.918112	2.54458	2.89938	2.28548
Bacteroides	2.41962	2.45786	0.617884	2.43862	-0.824221	2.63912	5.85102
Ruminococcaceae	0.0999959	4.98663	0.574371	-1.00388	2.10253	2.63429	3.645
Gemella	2.5858	0.709235	3.22789	1.60464	-1.36589	2.4319	4.59927
Caulobacteraceae	0.720216	-0.0147641	-0.0223686	-0.127012	0.0370644	2.24702	0.283396
B. fragilis	2.28577	0.0314634	1.17232	2.80424	-1.88627	2.21641	5.18415
B. ovatus	1.19216	1.08737	0.922875	-0.843136	2.35062	2.21395	2.69927
B. pullicaecorum	0.351123	-0.344321	1.74736	2.25961	0.952362	2.17539	2.01608
Clostridium	1.31442	3.37488	0.130245	1.15975	-0.313733	2.16962	1.39163
Firmicutes	0.0829635	-2.05158	0.192111	3.00312	-0.00190896	2.01722	1.46612
Sutterella	2.50248	0.688453	1.70055	0.939629	-1.96432	1.98899	4.21769
Coprococcus	0.712772	-1.61525	5.07619	0.858556	-0.532428	1.93867	2.99101
Blastomonas	0.711952	1.22361	0.536374	1.73078	-0.419731	1.88485	0.540085
B. obeum	3.64752	-1.76573	0.678605	0.395629	-1.88399	1.83697	2.56959
Porphyromonas	-0.113345	0.904589	3.55798	1.53168	-1.1899	1.82238	1.24938
Massilia	2.15098	0.565858	-0.061941	0.238521	0.785091	1.74006	1.11279
Mogibacteriaceae	-0.188972	2.46738	2.91628	0.300305	-0.677326	1.68391	2.14757
P. distasonis	3.01548	3.15416	-2.0523	-2.00032	0.0333815	1.62697	3.43644
R. bromii	-0.475229	-0.137969	2.97568	0.166152	-0.79091	1.61303	1.5658
H. influenzae	-0.11033	0.502643	1.41185	-0.527407	-0.407483	1.59638	0.578893
Enhydrobacter	1.90163	-0.719401	1.14197	1.1555	0.424268	1.48552	1.77672
Ruminococcus	2.84995	-0.0612938	1.41744	0.659322	-1.09292	1.48265	4.2475
Dorea	1.54774	-0.324818	0.366492	2.35728	-1.12527	1.46953	2.25346
H. parainfluenzae	2.90499	-1.46267	1.12611	1.7191	0.527202	1.38443	3.34952
Enterobacteriaceae	3.17156	-1.02228	-1.6576	0.112889	-0.328006	1.359	4.92567
S. infantis	1.45357	-0.78486	2.11812	-0.52586	-2.30072	1.35168	2.75786
Mogibacterium	0.290316	3.03901	-0.00823166	-0.577664	0.465636	1.30322	1.69724
Sneathia	0.410319	0.239562	-1.39964	1.001	0.0654968	1.19739	0.438545
Odoribacter	0.148192	0.174547	0.473504	1.2126	1.33324	1.13707	1.65397
Butyricimonas	1.65968	1.67597	1.17989	0.483284	-0.382287	1.13525	1.13119
P. endodontalis	1.25534	2.44839	1.98714	-1.251	0.734699	1.07849	0.711745
Clostridiaceae SMB53	1.15893	-0.744379	0.78803	0.217149	-1.60608	0.889081	2.52994
Sphingomonadaceae	0.495818	-0.424876	-0.212807	2.72394	1.1287	0.8807	1.81129
Lachnospiraceae	1.32335	-1.74945	0.788219	-0.0385815	0.11251	0.75924	3.51367
S. variabile	-0.203228	0.544702	-0.734581	1.39032	0.444504	0.631754	2.57266
Granulicatella	3.0456	-0.777763	-2.82528	0.824654	-0.515548	0.562906	2.66004
Lactobacillus	0.594275	-1.98142	0	-0.120301	0.405746	0.523499	0.501436
C. ureolyticus	0.359061	0.239562	0.217642	-0.120301	1.001	0.480716	0.223105
P. shigelloides	-0.205017	0	0.217642	-0.120301	0.0654968	0.400145	0.180771
P. aminovorans	-0.261419	-0.404292	1.62035	0	0.0370644	0.400145	0.381201
Lysobacter	2.36161	-2.48416	-0.67727	0.474136	0	0.400145	0.723585
Anaerococcus	-0.232859	-1.6522	-1.00417	2.77311	-1.43578	0.264398	0.94991
C. clostridioforme	0.330019	-1.0173	0.575811	3.05573	-0.328989	0.159821	2.19688
E. lenta	0.458208	-0.64276	-0.457732	0.947112	0.277063	0.144194	2.08403
Enterobacter	0.146029	-1.72371	0.366571	1.76689	-0.904655	0.0675629	0.886427
P. copri	-0.187654	1.51293	-1.49702	0.272946	-1.22779	0.0290218	1.59097
Enterococcus	2.22917	0.96603	-0.366927	-0.581331	-2.20903	-0.00161555	1.68625
Cloacibacterium	-0.0544788	0.178857	-0.0223686	0.892825	-0.140722	-0.0209418	0.326057
Delftia	0.044877	1.41286	-0.903283	1.001	0.0654968	-0.0693235	0.445254
R. terrae	-0.186299	-1.39264	-0.374346	1.42262	0.418127	-0.08031	1.88499
Bacteria	0.972021	-0.841464	0.850425	1.55875	-1.6048	-0.14943	2.30201
K. pneumoniae	0.82265	-1.70945	0.600094	1.54605	-1.73134	-0.210443	1.20337
A. segnis	1.98973	0.649306	-1.42602	-0.890933	-1.11978	-0.243749	1.08674
S. marcescens	0.502021	-1.05281	1.10262	-0.783315	0.0593563	-0.294856	0.747352
Prevotella	-0.963198	-0.532759	3.62638	-0.763386	-0.803069	-0.358525	0.805286
Clostridiales	-1.58132	1.16433	-1.79829	3.00699	0.243992	-0.365333	3.70467
P. intermedia	2.53535	0.689725	1.33666	-2.2263	-0.100242	-0.370529	0.985427
Corynebacterium	-0.639557	0.597052	-1.39384	1.06882	2.09763	-0.449316	1.67131
S. aureus	0.403817	-0.0147641	0	-0.120301	0.0113719	-0.455228	0.341284
A. caviae	0.320748	0.239562	-0.0223686	-0.127012	0.0370644	-0.455228	0.218877
S. yabuuchiae	0.0641238	-1.53583	2.01584	0	0.0370644	-0.455228	0.593454
Comamonas	-0.152729	-0.128547	-1.26934	-1.001	0.0113719	-0.496697	0.511835
P. cryoconitis	1.22377	0.386299	-2.85215	3.04892	-2.12895	-0.590334	2.30485
Klebsiella	0.363953	-0.175163	0.054324	-0.838354	-0.548303	-0.63098	1.42808
Campylobacter	-0.169432	-0.206726	-0.412522	0.455323	-1.43518	-0.65544	1.67491
Christensenellaceae	0.420267	2.11961	-1.1439	-0.309194	-0.905498	-0.667289	1.01131
B. plebeius	-1.30016	0.820061	1.99635	-0.383099	-2.87235	-0.696633	1.44568
Acinetobacter	-0.0610042	-0.4945	-1.35842	-1.001	0.0113719	-0.712297	0.778241
B. coprophilus	-1.50802	-1.00513	1.0189	0.708069	0.0680913	-0.731729	0.715742
A. lwoffii	0.282189	-1.38826	-2.85387	2.14322	-1.41658	-0.826174	0.989667
N. subflava	0.834464	-1.79122	-0.00514669	-0.626832	-0.965627	-0.854457	1.60049
Actinomyces	2.21721	-1.39777	0.475944	-3.1627	-1.30813	-0.891346	2.9662
B. uniformis	2.25863	-2.1359	0.23226	0.597496	-3.35404	-0.945211	3.28584
P. tannerae	0.16886	1.001	0.177167	-0.120301	0.0370644	-0.997744	0.199692
R. faecis	-0.160477	0.521602	-0.402819	-0.682949	-1.47657	-1.07436	1.17067
P. stercorea	-0.367226	0.366017	0.734618	-1.60857	-0.631661	-1.07942	0.744073
S. epidermidis	0.00624161	-0.399198	-2.48996	2.40404	-0.75725	-1.1061	0.884131
Streptococcus	1.15412	-1.85706	-0.760806	-1.18063	0.333398	-1.16706	3.9312
Clostridiaceae 02d06	0.605492	-1.64076	0.787232	-0.959813	-1.4311	-1.18307	0.911477
S. luteciae	-0.224132	0.858171	-0.900133	-1.82254	-0.234559	-1.20453	1.61885
Clostridiaceae	0.41204	-2.63177	-0.0458896	0.162245	-1.79992	-1.46406	0.663813
R. gnavus	0.621605	0.00576459	-1.84632	-0.782849	-0.776606	-1.47827	1.77312
Parabacteroides	0.558643	-3.87961	3.00831	-0.442898	-1.10732	-1.53282	2.16465
A. onderdonkii	1.03193	0.73688	-2.07299	-2.44929	-1.18389	-1.65787	1.07009
Finegoldia	0.318391	-1.737	-0.537665	0.18792	-1.66078	-1.74423	1.29799
