# Supplementary material for: Gut mucosal microbiome across stages of colorectal carcinogenesis
Source: Nat Commun. 2015 Oct 30;6:8727. doi: 10.1038/ncomms9727 (PMC4640069; doi:10.1038/ncomms9727)
Supplement: Supplementary Data 4 — Pairwise comparisons of microbiota metrics between mucosal phenotypes and metacommunities [file ncomms9727-s5.xlsx]

## Sheet: Supplementary Data 4
Paired features	ISDI - phylotype	PATRIC relative abundance	HOM relative abundance	ISDI - KEGG module	ISDI - KEGG pathway
A_adenoma vs A	0.518875	0.658376	0.908615	0.621445	0.906525
A_adenoma-adjacent vs A	0.941951	0.819266	0.99897	0.857173	0.787776
A_carcinoma vs A	0.992269	0.200706	0.394913	0.717582	0.783178		q values
A_carcinoma-adjacent vs A	0.514238	0.479812	0.833333	0.517876	0.473667		q < 0.25
A_normal_control vs A	0.372791	0.347234	0.473456	0.63173	0.261355		q < 0.1
adenoma vs A	0.118053	0.117104	0.292501	0.0194565	0.0107662		q < 0.05
adenoma-adjacent vs A	0.305063	0.0662057	0.299839	0.052974	0.00174087		q < 0.01
B vs A	5.92721e-10	0.000216307	0.486143	1.28558e-11	7.74566e-09
B_adenoma vs A	3.92795e-05	0.00884697	0.281303	9.05029e-06	0.000826134
B_adenoma-adjacent vs A	0.00235259	0.000817441	0.711964	0.000113487	0.00149962
B_carcinoma vs A	0.0025963	0.26092	0.466018	0.00764467	0.0310416
B_carcinoma-adjacent vs A	0.000594953	0.0215806	1	0.00018927	0.00181893
B_normal_control vs A	0.000199116	0.843264	0.44256	0.000344737	0.000512902
C vs A	0.0637396	0.00131813	0.00657551	0.00114321	2.29997e-08
C_adenoma vs A	0.02206	0.00438215	0.269531	0.0350958	0.00175109
C_adenoma-adjacent vs A	0.408663	0.00169736	0.00969027	0.00622449	4.44478e-07
C_carcinoma vs A	0.958132	0.451675	0.328094	0.450465	0.248301
C_carcinoma-adjacent vs A	0.323061	0.557551	0.420688	0.152817	0.0223762
C_normal_control vs A	0.0756605	0.103991	0.21117	0.113571	0.00252476
carcinoma vs A	0.386374	0.106744	9.1688e-05	0.057032	0.462302
carcinoma-adjacent vs A	0.0114358	0.132959	0.120356	0.775105	0.988636
D vs A	2.71456e-06	0.000646907	0.940633	0.0709516	0.040001
D_adenoma vs A	0.250363	0.0408844	0.806758	0.569182	0.558369
D_adenoma-adjacent vs A	0.175239	0.0263799	0.581738	0.121397	0.0978594
D_carcinoma vs A	4.56235e-05	0.03365	0.281303	0.573985	0.620305
D_carcinoma-adjacent vs A	1.2639e-05	0.0215806	0.809052	0.121857	0.0823617
D_normal_control vs A	0.000594953	0.0776756	0.38101	0.267758	0.144284
E vs A	0.532783	0.0248079	1.12976e-08	0.0301288	0.546406
E_adenoma vs A	0.923098	0.727168	0.10779	0.517181	0.55518
E_adenoma-adjacent vs A	0.935584	0.243267	0.0852752	0.831669	0.617252
E_carcinoma vs A	0.836647	0.0298873	3.20377e-06	0.000309019	0.099599
E_carcinoma-adjacent vs A	0.115646	0.214056	0.000266357	0.3774	1
E_normal_control vs A	0.250363	0.888041	0.126143	0.440892	0.872157
normal_control vs A	0.995612	0.5571	0.89374	0.272178	0.115822
A_adenoma-adjacent vs A_adenoma	0.824877	1	0.99897	0.700973	0.929211
A_carcinoma vs A_adenoma	0.522895	0.543229	0.420688	0.531447	1
A_carcinoma-adjacent vs A_adenoma	0.933919	0.381091	0.841872	0.362086	0.87274
A_normal_control vs A_adenoma	0.175239	0.209311	0.833333	0.916865	0.530277
adenoma vs A_adenoma	0.244293	0.714676	0.476722	0.494569	0.160164
adenoma-adjacent vs A_adenoma	0.293608	0.543229	0.455092	0.639562	0.0928631
B vs A_adenoma	0.00102742	0.117715	0.707971	0.00110904	0.00157055
B_adenoma vs A_adenoma	0.00979021	0.116985	0.401944	0.00448407	0.00959824
B_adenoma-adjacent vs A_adenoma	0.0276332	0.0338507	0.855541	0.0274929	0.025168
B_carcinoma vs A_adenoma	0.102664	0.648148	0.505728	0.102664	0.108047
B_carcinoma-adjacent vs A_adenoma	0.0250276	0.128138	1	0.0102263	0.0110517
B_normal_control vs A_adenoma	0.0135141	0.90673	0.651036	0.0423175	0.0075023
C vs A_adenoma	0.127684	0.282579	0.120356	0.305466	0.00476367
C_adenoma vs A_adenoma	0.0734207	0.233101	0.428603	0.47044	0.042098
C_adenoma-adjacent vs A_adenoma	0.223123	0.128862	0.0581766	0.3033	0.00175818
C_carcinoma vs A_adenoma	0.578653	0.602379	0.449785	0.768734	0.363248
C_carcinoma-adjacent vs A_adenoma	0.911458	0.369336	0.394913	0.506769	0.141732
C_normal_control vs A_adenoma	0.22547	0.432029	0.289042	0.545358	0.0520199
carcinoma vs A_adenoma	0.95284	0.222548	0.0410133	0.143443	0.93139
carcinoma-adjacent vs A_adenoma	0.35338	0.200788	0.382459	0.573985	0.8727
D vs A_adenoma	0.0512616	0.0360517	0.970017	0.162844	0.546406
D_adenoma vs A_adenoma	0.696727	0.129775	0.887058	0.513575	0.861868
D_adenoma-adjacent vs A_adenoma	0.514901	0.100634	0.794516	0.146193	0.307734
D_carcinoma vs A_adenoma	0.0262042	0.083557	0.377589	0.440433	1
D_carcinoma-adjacent vs A_adenoma	0.0205665	0.0515269	0.806448	0.15518	0.530277
D_normal_control vs A_adenoma	0.0955027	0.100718	0.69004	0.267408	0.517706
E vs A_adenoma	0.834367	0.100975	0.00265198	0.0994081	0.88768
E_adenoma vs A_adenoma	0.96748	0.612611	0.0587458	0.876179	0.55518
E_adenoma-adjacent vs A_adenoma	0.518174	0.256742	0.120356	0.749841	0.757676
E_carcinoma vs A_adenoma	0.471506	0.100634	0.00657551	0.0100893	0.558369
E_carcinoma-adjacent vs A_adenoma	0.446678	0.231865	0.00449843	0.333981	1
E_normal_control vs A_adenoma	0.911458	0.52704	0.18366	0.972705	1
normal_control vs A_adenoma	0.726054	0.37465	0.849164	0.985823	0.473216
A_carcinoma vs A_adenoma-adjacent	0.936727	0.612611	0.812385	0.983935	0.906525
A_carcinoma-adjacent vs A_adenoma-adjacent	0.802185	0.459293	0.898111	0.916865	0.980174
A_normal_control vs A_adenoma-adjacent	0.90516	0.53628	0.74367	0.699588	0.584948
adenoma vs A_adenoma-adjacent	0.425209	0.660696	0.647675	0.291814	0.230115
adenoma-adjacent vs A_adenoma-adjacent	0.600799	0.543229	0.737744	0.367442	0.169371
B vs A_adenoma-adjacent	0.00155207	0.100718	0.62	0.00366783	0.017096
B_adenoma vs A_adenoma-adjacent	0.0186348	0.100634	0.429293	0.0192925	0.0476163
B_adenoma-adjacent vs A_adenoma-adjacent	0.0517415	0.044889	0.911625	0.0274929	0.0823617
B_carcinoma vs A_adenoma-adjacent	0.0350103	0.438833	0.708234	0.102664	0.23824
B_carcinoma-adjacent vs A_adenoma-adjacent	0.016317	0.138306	0.887058	0.0708776	0.115225
B_normal_control vs A_adenoma-adjacent	0.0186348	0.996047	0.455092	0.0541265	0.0724074
C vs A_adenoma-adjacent	0.372178	0.226792	0.429293	0.152817	0.0311699
C_adenoma vs A_adenoma-adjacent	0.205088	0.201943	0.508595	0.263604	0.144284
C_adenoma-adjacent vs A_adenoma-adjacent	0.617916	0.128862	0.428603	0.187953	0.0153304
C_carcinoma vs A_adenoma-adjacent	1	0.789593	0.667598	0.768734	0.698078
C_carcinoma-adjacent vs A_adenoma-adjacent	0.571516	0.5938	0.733711	0.351655	0.317904
C_normal_control vs A_adenoma-adjacent	0.22547	0.349205	0.708234	0.333981	0.115225
carcinoma vs A_adenoma-adjacent	0.728014	0.281133	0.146865	0.564775	0.896793
carcinoma-adjacent vs A_adenoma-adjacent	0.343227	0.336904	0.505357	0.970316	0.761675
D vs A_adenoma-adjacent	0.0616801	0.0741713	0.991441	0.637931	0.786376
D_adenoma vs A_adenoma-adjacent	0.59598	0.110881	0.978602	0.750789	0.966486
D_adenoma-adjacent vs A_adenoma-adjacent	0.559848	0.0819131	0.913572	0.518536	0.617252
D_carcinoma vs A_adenoma-adjacent	0.0262042	0.148029	0.65487	0.996595	0.927843
D_carcinoma-adjacent vs A_adenoma-adjacent	0.0376193	0.128862	0.915605	0.679917	0.842452
D_normal_control vs A_adenoma-adjacent	0.114849	0.193273	0.841872	0.590991	0.569397
E vs A_adenoma-adjacent	0.849212	0.147249	0.0201342	0.460167	0.912716
E_adenoma vs A_adenoma-adjacent	0.96748	0.740826	0.76872	0.60499	0.55518
E_adenoma-adjacent vs A_adenoma-adjacent	1	0.339394	0.274374	1	0.741036
E_carcinoma vs A_adenoma-adjacent	0.90794	0.105385	0.0189274	0.0807985	0.93139
E_carcinoma-adjacent vs A_adenoma-adjacent	0.408663	0.320776	0.0289358	0.763977	0.872157
E_normal_control vs A_adenoma-adjacent	0.498383	0.827021	0.394913	0.506769	1
normal_control vs A_adenoma-adjacent	0.987523	0.627354	0.911625	0.614755	0.597353
A_carcinoma-adjacent vs A_carcinoma	0.599402	0.146659	0.733711	0.859787	0.678325
A_normal_control vs A_carcinoma	0.431513	0.065446	0.142688	0.477864	0.157272
adenoma vs A_carcinoma	0.518875	0.843264	0.974852	0.147281	0.166235
adenoma-adjacent vs A_carcinoma	0.58865	1	0.978602	0.223131	0.0490674
B vs A_carcinoma	0.000368906	0.377527	0.915605	4.98787e-05	0.000561727
B_adenoma vs A_carcinoma	0.00317275	0.345741	0.849164	0.001998	0.00322173
B_adenoma-adjacent vs A_carcinoma	0.0350103	0.106744	0.429293	0.00377868	0.00540841
B_carcinoma vs A_carcinoma	0.0350103	0.861149	0.80269	0.0347748	0.0346737
B_carcinoma-adjacent vs A_carcinoma	0.01036	0.32487	0.729909	0.00338693	0.00363551
B_normal_control vs A_carcinoma	0.00979021	0.537101	0.794516	0.00975503	0.00450984
C vs A_carcinoma	0.372178	0.676351	0.62	0.0764082	0.00175109
C_adenoma vs A_carcinoma	0.158413	0.539124	0.905551	0.156726	0.039865
C_adenoma-adjacent vs A_carcinoma	0.617916	0.482554	0.45516	0.0748963	0.000831315
C_carcinoma vs A_carcinoma	0.941083	0.602379	0.396915	0.351655	0.363248
C_carcinoma-adjacent vs A_carcinoma	0.420792	0.196035	1	0.351655	0.00680218
C_normal_control vs A_carcinoma	0.288348	0.688178	0.643088	0.262484	0.00981475
carcinoma vs A_carcinoma	0.614578	0.0583681	0.252689	0.564775	0.911237
carcinoma-adjacent vs A_carcinoma	0.165769	0.0370788	0.978602	0.955747	0.758511
D vs A_carcinoma	0.0125871	0.00297619	0.378414	0.60328	0.530277
D_adenoma vs A_carcinoma	0.284045	0.0145422	0.455092	0.8931	0.701019
D_adenoma-adjacent vs A_carcinoma	0.364526	0.0229351	0.269673	0.467369	0.326114
D_carcinoma vs A_carcinoma	0.00808423	0.0201262	1	0.891072	0.911237
D_carcinoma-adjacent vs A_carcinoma	0.00481996	0.00270067	0.56363	0.535641	0.488929
D_normal_control vs A_carcinoma	0.0228429	0.0215171	0.181395	0.696114	0.643352
E vs A_carcinoma	0.614578	0.0167042	0.00710839	0.515129	0.987525
E_adenoma vs A_carcinoma	0.793521	0.441687	0.254593	0.517181	0.705394
E_adenoma-adjacent vs A_carcinoma	0.965002	0.183754	0.206043	0.955747	0.361978
E_carcinoma vs A_carcinoma	1	0.0238754	0.0143032	0.0807985	0.530277
E_carcinoma-adjacent vs A_carcinoma	0.288348	0.065446	0.0173127	0.809273	0.723715
E_normal_control vs A_carcinoma	0.172866	0.196035	0.344115	0.287315	0.5096
normal_control vs A_carcinoma	0.96748	0.107676	0.61003	0.400443	0.196425
A_normal_control vs A_carcinoma-adjacent	0.22547	1	0.469243	0.323584	0.0616167
adenoma vs A_carcinoma-adjacent	0.237702	0.173497	0.833333	0.0668806	0.0799616
adenoma-adjacent vs A_carcinoma-adjacent	0.250363	0.165501	0.841872	0.0928505	0.0586797
B vs A_carcinoma-adjacent	0.000400841	0.0145422	0.943759	1.0851e-05	0.00174087
B_adenoma vs A_carcinoma-adjacent	0.00875064	0.0222902	0.654688	0.00114321	0.0037073
B_adenoma-adjacent vs A_carcinoma-adjacent	0.0196366	0.0042735	0.69004	0.00249288	0.0149573
B_carcinoma vs A_carcinoma-adjacent	0.0454893	0.150463	0.729909	0.0454617	0.0790173
B_carcinoma-adjacent vs A_carcinoma-adjacent	0.00943501	0.0315215	0.866151	0.00521408	0.0092749
B_normal_control vs A_carcinoma-adjacent	0.00875064	0.56569	0.80258	0.00210143	0.0112189
C vs A_carcinoma-adjacent	0.126588	0.0358187	0.394913	0.0126695	0.00398137
C_adenoma vs A_carcinoma-adjacent	0.0734187	0.0174692	0.665172	0.0528585	0.0356483
C_adenoma-adjacent vs A_carcinoma-adjacent	0.203535	0.0215171	0.291582	0.00666912	0.00208956
C_carcinoma vs A_carcinoma-adjacent	0.843573	0.843264	0.469243	0.385223	0.402027
C_carcinoma-adjacent vs A_carcinoma-adjacent	0.936044	0.932695	0.6588	0.0301288	0.0463334
C_normal_control vs A_carcinoma-adjacent	0.189018	0.131695	0.611199	0.0954545	0.0251832
carcinoma vs A_carcinoma-adjacent	0.860646	0.802409	0.146865	0.758025	0.629991
carcinoma-adjacent vs A_carcinoma-adjacent	0.575552	0.855776	0.708234	0.658454	0.505382
D vs A_carcinoma-adjacent	0.120587	0.332552	0.708234	0.865834	0.96504
D_adenoma vs A_carcinoma-adjacent	0.661906	0.349205	0.648314	1	0.93139
D_adenoma-adjacent vs A_carcinoma-adjacent	0.726054	0.19281	0.466018	0.614755	0.583486
D_carcinoma vs A_carcinoma-adjacent	0.0466134	0.426407	0.754325	0.93629	0.588077
D_carcinoma-adjacent vs A_carcinoma-adjacent	0.0677015	0.430257	0.911625	0.794801	0.945265
D_normal_control vs A_carcinoma-adjacent	0.250363	0.627354	0.401106	0.916865	0.783178
E vs A_carcinoma-adjacent	0.699921	0.5938	0.00631057	0.749841	0.583486
E_adenoma vs A_carcinoma-adjacent	0.96748	1	0.321332	0.197292	0.212817
E_adenoma-adjacent vs A_carcinoma-adjacent	0.644043	0.543229	0.234714	1	0.225379
E_carcinoma vs A_carcinoma-adjacent	0.349756	0.440984	0.00743087	0.146424	1
E_carcinoma-adjacent vs A_carcinoma-adjacent	0.661906	0.736082	0.0169969	1	0.55518
E_normal_control vs A_carcinoma-adjacent	0.936044	0.764867	0.429293	0.192985	0.584948
normal_control vs A_carcinoma-adjacent	0.600799	0.804829	0.85811	0.216054	0.184173
adenoma vs A_normal_control	0.661906	0.0453549	0.191031	0.219272	0.296387
adenoma-adjacent vs A_normal_control	0.933919	0.0408844	0.180164	0.353663	0.0972945
B vs A_normal_control	3.31237e-05	0.000671734	0.378414	2.00938e-06	5.04717e-05
B_adenoma vs A_normal_control	0.000368906	0.00220832	0.172247	0.000178833	0.00504319
B_adenoma-adjacent vs A_normal_control	0.0362044	0.000245178	1	0.00230837	0.00631699
B_carcinoma vs A_normal_control	0.0112179	0.151887	0.394913	0.02	0.0110517
B_carcinoma-adjacent vs A_normal_control	0.00925258	0.00540123	0.855541	0.00133486	0.000612435
B_normal_control vs A_normal_control	0.0034455	0.404612	0.436342	0.00263766	0.00192479
C vs A_normal_control	0.773325	0.00219036	0.013103	0.0646572	0.000388203
C_adenoma vs A_normal_control	0.286031	0.00129415	0.22043	0.177785	0.0221641
C_adenoma-adjacent vs A_normal_control	0.807884	0.00118048	0.00692838	0.0694751	0.00020647
C_carcinoma vs A_normal_control	0.776256	0.557551	0.357269	0.548387	0.250263
C_carcinoma-adjacent vs A_normal_control	0.0755087	0.947322	0.229805	0.351655	0.0303978
C_normal_control vs A_normal_control	0.215186	0.0763136	0.10779	0.281509	0.00756102
carcinoma vs A_normal_control	0.121554	0.882027	0.00133763	0.0742231	0.0248374
carcinoma-adjacent vs A_normal_control	0.0138042	0.985119	0.0698708	0.517181	0.267483
D vs A_normal_control	0.000129024	0.345741	0.528715	0.0954545	0.00423523
D_adenoma vs A_normal_control	0.195941	0.270391	0.890711	0.457129	0.148081
D_adenoma-adjacent vs A_normal_control	0.0655353	0.181973	0.978602	0.0764082	0.0235719
D_carcinoma vs A_normal_control	9.86727e-05	0.349205	0.0934702	0.327992	0.0545562
D_carcinoma-adjacent vs A_normal_control	4.32852e-05	0.602921	0.357269	0.0982832	0.00363565
D_normal_control vs A_normal_control	0.000545931	0.825099	0.86081	0.299138	0.0420355
E vs A_normal_control	0.15246	0.698081	4.81567e-05	0.0405046	0.0391277
E_adenoma vs A_normal_control	0.696825	1	0.065161	0.810465	1
E_adenoma-adjacent vs A_normal_control	0.713489	0.534119	0.0852752	0.717582	0.889103
E_carcinoma vs A_normal_control	0.532783	0.539844	0.000357382	0.00190675	0.00322173
E_carcinoma-adjacent vs A_normal_control	0.0610613	0.801279	0.00147134	0.194478	0.370572
E_normal_control vs A_normal_control	0.0755087	0.514572	0.10779	0.784338	0.906098
normal_control vs A_normal_control	0.571516	0.581682	0.519065	0.707924	0.761675
adenoma-adjacent vs adenoma	0.704767	0.786795	0.887058	0.855769	0.643926
B vs adenoma	0.000637251	0.0863429	0.841041	0.00012673	0.0187939
B_adenoma vs adenoma	0.0468699	0.184013	0.708234	0.0100893	0.115225
B_adenoma-adjacent vs adenoma	0.107592	0.0334716	0.336175	0.0336809	0.225775
B_carcinoma vs adenoma	0.141413	0.734091	0.833876	0.149857	0.319922
B_carcinoma-adjacent vs adenoma	0.0910249	0.27235	0.681024	0.0385776	0.285307
B_normal_control vs adenoma	0.0362044	0.627354	0.854661	0.0807985	0.313346
C vs adenoma	0.773259	0.233101	0.455092	0.756745	0.0171152
C_adenoma vs adenoma	0.359961	0.210848	0.811549	0.906315	0.340495
C_adenoma-adjacent vs adenoma	0.883944	0.142152	0.420688	0.694617	0.010567
C_carcinoma vs adenoma	0.992269	0.426407	0.611983	0.664036	0.911237
C_carcinoma-adjacent vs adenoma	0.172866	0.214056	0.887058	0.923253	0.668171
C_normal_control vs adenoma	0.419205	0.527933	0.794516	0.916865	0.156054
carcinoma vs adenoma	0.0385545	0.00219036	0.0973053	0.000234261	0.00475801
carcinoma-adjacent vs adenoma	0.000319707	0.00219036	0.900328	0.00975503	0.0170589
D vs adenoma	1.02595e-08	4.10972e-06	0.181974	4.98787e-05	6.12462e-05
D_adenoma vs adenoma	0.0513847	0.0152229	0.449304	0.121397	0.0834374
D_adenoma-adjacent vs adenoma	0.0610613	0.0127457	0.336175	0.0210739	0.0200062
D_carcinoma vs adenoma	3.92795e-05	0.00492991	1	0.0227984	0.0650568
D_carcinoma-adjacent vs adenoma	6.74794e-06	0.00107739	0.58685	0.0017904	0.00175109
D_normal_control vs adenoma	0.000117452	0.00333344	0.0852752	0.00984245	0.00463504
E vs adenoma	0.0696477	0.000216307	0.000543108	4.98787e-05	0.00381315
E_adenoma vs adenoma	0.553321	0.367642	0.401106	0.632033	0.879939
E_adenoma-adjacent vs adenoma	0.803897	0.132906	0.290167	0.327992	0.606177
E_carcinoma vs adenoma	0.548041	0.00135217	0.00449843	2.31808e-05	0.0029684
E_carcinoma-adjacent vs adenoma	0.0321421	0.0370788	0.0290277	0.0265422	0.144284
E_normal_control vs adenoma	0.158345	0.311608	0.533925	0.629039	0.43142
normal_control vs adenoma	0.177257	0.0228051	0.377589	0.224061	0.288428
B vs adenoma-adjacent	1.2639e-05	0.183081	0.978602	2.31427e-05	0.166235
B_adenoma vs adenoma-adjacent	0.0110915	0.325717	0.580306	0.00524014	0.296387
B_adenoma-adjacent vs adenoma-adjacent	0.0288931	0.0776756	0.394627	0.0157048	0.492435
B_carcinoma vs adenoma-adjacent	0.0615821	0.747471	0.708234	0.116717	0.443234
B_carcinoma-adjacent vs adenoma-adjacent	0.0199095	0.413697	0.833333	0.0261793	0.599266
B_normal_control vs adenoma-adjacent	0.0099623	0.611093	0.647798	0.0456274	0.678325
C vs adenoma-adjacent	0.429948	0.41645	0.346234	0.662391	0.0876852
C_adenoma vs adenoma-adjacent	0.155208	0.349205	0.664656	0.810465	0.578735
C_adenoma-adjacent vs adenoma-adjacent	0.995612	0.280438	0.351491	0.639744	0.042638
C_carcinoma vs adenoma-adjacent	0.992269	0.475561	0.472596	0.664036	1
C_carcinoma-adjacent vs adenoma-adjacent	0.221911	0.214056	0.869384	0.865834	0.880398
C_normal_control vs adenoma-adjacent	0.223123	0.602921	0.693653	0.791535	0.293883
carcinoma vs adenoma-adjacent	0.0655353	0.00124156	0.0238328	0.000459781	0.000612435
carcinoma-adjacent vs adenoma-adjacent	0.000637251	0.00183064	0.739074	0.0192925	0.00251008
D vs adenoma-adjacent	1.39694e-08	4.10972e-06	0.232442	0.00016992	2.80889e-06
D_adenoma vs adenoma-adjacent	0.0630945	0.0145422	0.526559	0.134941	0.0355489
D_adenoma-adjacent vs adenoma-adjacent	0.0744107	0.0121038	0.375684	0.0307471	0.0132986
D_carcinoma vs adenoma-adjacent	4.57722e-05	0.00576255	0.943759	0.0480176	0.0251832
D_carcinoma-adjacent vs adenoma-adjacent	5.17764e-06	0.00116943	0.633746	0.00345696	0.000561727
D_normal_control vs adenoma-adjacent	0.000146733	0.00333344	0.0941157	0.0158022	0.00113757
E vs adenoma-adjacent	0.0875193	0.000150287	1.72982e-05	7.69231e-05	0.000512902
E_adenoma vs adenoma-adjacent	0.537246	0.32487	0.363597	0.704366	0.792281
E_adenoma-adjacent vs adenoma-adjacent	0.90794	0.128862	0.197529	0.385223	0.443234
E_carcinoma vs adenoma-adjacent	0.644043	0.000889716	0.0003058	1.73323e-05	0.000689902
E_carcinoma-adjacent vs adenoma-adjacent	0.0362044	0.0388248	0.00608536	0.0347748	0.0490074
E_normal_control vs adenoma-adjacent	0.127684	0.335747	0.394913	0.754461	0.210947
normal_control vs adenoma-adjacent	0.420792	0.0199661	0.466018	0.394089	0.0514395
B_adenoma vs B	0.923098	0.843675	0.584547	0.622061	0.761106
B_adenoma-adjacent vs B	0.83391	0.336904	0.431524	0.955747	0.97366
B_carcinoma vs B	0.768506	0.935622	0.804459	1	0.588077
B_carcinoma-adjacent vs B	0.999797	0.965299	0.833876	0.891072	0.906098
B_normal_control vs B	0.828158	0.16053	0.777984	0.580097	0.575106
C vs B	0.000594953	0.635517	0.444166	1.75104e-05	0.8727
C_adenoma vs B	0.114433	0.985119	0.644181	0.00398562	0.757676
C_adenoma-adjacent vs B	2.57821e-05	1	0.463131	0.000172527	0.329831
C_carcinoma vs B	0.32634	0.270391	0.765479	0.561155	0.647338
C_carcinoma-adjacent vs B	0.000453809	0.0324477	0.887058	0.00285459	0.460463
C_normal_control vs B	0.74502	1	0.760226	0.0337611	0.706105
carcinoma vs B	8.48887e-08	4.28446e-06	0.105866	4.51723e-11	1.48419e-08
carcinoma-adjacent vs B	1.51917e-09	1.90587e-06	0.80269	1.94142e-09	7.24366e-08
D vs B	9.40443e-14	1.91136e-10	0.44256	1.0875e-13	1.28159e-11
D_adenoma vs B	1.93408e-05	0.000664903	0.676786	1.47369e-05	0.000504258
D_adenoma-adjacent vs B	0.000117452	0.00072725	0.533925	2.54396e-06	0.000684867
D_carcinoma vs B	9.51947e-10	6.26579e-05	0.911625	1.44696e-08	0.000152361
D_carcinoma-adjacent vs B	2.20314e-12	4.10972e-06	0.769558	2.85806e-11	5.64776e-08
D_normal_control vs B	4.38654e-11	1.40415e-05	0.232442	2.21453e-09	2.62463e-06
E vs B	1.00287e-09	7.20041e-07	0.00315641	5.6757e-17	3.74602e-09
E_adenoma vs B	0.0182345	0.116985	0.676786	0.00433444	0.257795
E_adenoma-adjacent vs B	0.0297312	0.0715191	0.258109	0.00369032	0.0256495
E_carcinoma vs B	1.93408e-05	1.79714e-05	0.00608536	1.0875e-13	1.26463e-07
E_carcinoma-adjacent vs B	4.91478e-06	0.00118048	0.0587458	3.30148e-07	0.000352419
E_normal_control vs B	0.000214998	0.0408844	0.76872	0.00234172	0.00822334
normal_control vs B	8.32289e-06	4.91501e-05	0.58685	1.44622e-07	3.83036e-05
B_adenoma-adjacent vs B_adenoma	0.90794	0.537101	0.291582	0.763407	0.912159
B_carcinoma vs B_adenoma	0.614578	0.736082	1	0.814929	0.836997
B_carcinoma-adjacent vs B_adenoma	0.982723	0.994343	0.513371	0.728147	0.6971
B_normal_control vs B_adenoma	0.776256	0.183754	0.93735	0.442273	0.473667
C vs B_adenoma	0.0475756	0.611093	0.978602	0.00370051	0.920726
C_adenoma vs B_adenoma	0.250363	0.835347	0.959713	0.0256385	0.602986
C_adenoma-adjacent vs B_adenoma	0.00649147	0.869225	1	0.00276233	0.78444
C_carcinoma vs B_adenoma	0.321045	0.345741	1	0.548387	0.73306
C_carcinoma-adjacent vs B_adenoma	0.00475524	0.0412304	0.849164	0.00814254	0.660592
C_normal_control vs B_adenoma	0.858809	0.87072	1	0.043993	0.841205
carcinoma vs B_adenoma	0.00163706	0.00282714	0.80269	0.000113487	0.000826134
carcinoma-adjacent vs B_adenoma	0.000413416	0.00219036	0.742777	0.000210991	0.00174087
D vs B_adenoma	2.86831e-05	0.000210163	0.267274	3.25592e-05	0.000207561
D_adenoma vs B_adenoma	0.00153052	0.00118048	0.381652	0.00106086	0.00244755
D_adenoma-adjacent vs B_adenoma	0.00573645	0.00201563	0.304391	0.000627578	0.00507261
D_carcinoma vs B_adenoma	2.33367e-05	0.000687234	0.760226	4.55066e-05	0.00363565
D_carcinoma-adjacent vs B_adenoma	2.71456e-06	0.000239211	0.476722	3.5355e-06	0.000494243
D_normal_control vs B_adenoma	3.27931e-06	0.00209538	0.115095	2.14646e-05	0.00175818
E vs B_adenoma	0.000213942	0.000290961	0.377321	1.44622e-07	0.000662021
E_adenoma vs B_adenoma	0.0755087	0.0964832	0.915605	0.0194547	0.331932
E_adenoma-adjacent vs B_adenoma	0.0276332	0.0594406	0.436523	0.0274929	0.0474482
E_carcinoma vs B_adenoma	0.00639038	0.00116943	0.336175	2.19407e-06	0.000660466
E_carcinoma-adjacent vs B_adenoma	0.000583472	0.00613613	0.429293	0.000221407	0.00409221
E_normal_control vs B_adenoma	0.00475524	0.0617142	1	0.00814254	0.0490074
normal_control vs B_adenoma	0.00777043	0.00928824	0.336175	0.000822429	0.0166353
B_carcinoma vs B_adenoma-adjacent	0.679408	0.698081	0.441899	1	0.630283
B_carcinoma-adjacent vs B_adenoma-adjacent	0.987523	0.523531	0.841872	0.876179	0.911237
B_normal_control vs B_adenoma-adjacent	0.814313	0.100718	0.41321	0.803476	0.660592
C vs B_adenoma-adjacent	0.118623	0.184013	0.124473	0.0197938	0.861575
C_adenoma vs B_adenoma-adjacent	0.530361	0.365715	0.326428	0.0848589	0.906413
C_adenoma-adjacent vs B_adenoma-adjacent	0.0206402	0.365715	0.105866	0.0214565	0.501028
C_carcinoma vs B_adenoma-adjacent	0.630297	0.304192	0.468636	0.768734	0.906525
C_carcinoma-adjacent vs B_adenoma-adjacent	0.0266819	0.0148988	0.457101	0.0272436	0.715636
C_normal_control vs B_adenoma-adjacent	0.978326	0.539273	0.363597	0.164037	0.754082
carcinoma vs B_adenoma-adjacent	0.00354452	0.000245178	0.0218733	0.000113487	0.00157055
carcinoma-adjacent vs B_adenoma-adjacent	0.000594953	0.000150287	0.252689	0.000386852	0.00318315
D vs B_adenoma-adjacent	3.92795e-05	1.26815e-05	0.708234	4.14418e-05	0.000352419
D_adenoma vs B_adenoma-adjacent	0.00679837	0.000437347	0.862274	0.00294829	0.00959824
D_adenoma-adjacent vs B_adenoma-adjacent	0.0118383	0.000515274	1	0.00102434	0.0092749
D_carcinoma vs B_adenoma-adjacent	5.32077e-05	6.26579e-05	0.357269	0.000310277	0.00886562
D_carcinoma-adjacent vs B_adenoma-adjacent	1.2639e-05	4.19165e-06	0.581738	2.31739e-05	0.000831315
D_normal_control vs B_adenoma-adjacent	0.000117452	0.000224264	0.931435	0.000201575	0.00200471
E vs B_adenoma-adjacent	0.0014565	0.000107197	0.00221814	2.00942e-06	0.000847518
E_adenoma vs B_adenoma-adjacent	0.114235	0.0581197	0.304391	0.0662123	0.512563
E_adenoma-adjacent vs B_adenoma-adjacent	0.223123	0.0695581	0.180164	0.057032	0.0880178
E_carcinoma vs B_adenoma-adjacent	0.0150247	4.91501e-05	0.00334408	2.08251e-06	0.00100272
E_carcinoma-adjacent vs B_adenoma-adjacent	0.00387875	0.00279331	0.0125697	0.000640599	0.00773855
E_normal_control vs B_adenoma-adjacent	0.0186348	0.0148988	0.326428	0.0513108	0.0370922
normal_control vs B_adenoma-adjacent	0.0263602	0.000889716	0.664656	0.00370051	0.0221719
B_carcinoma-adjacent vs B_carcinoma	0.95284	0.820463	0.754244	0.946104	0.691791
B_normal_control vs B_carcinoma	1	0.441268	1	0.722672	0.522192
C vs B_carcinoma	0.165769	1	0.928195	0.103464	0.87181
C_adenoma vs B_carcinoma	0.40784	1	0.936972	0.185094	0.783178
C_adenoma-adjacent vs B_carcinoma	0.0221269	0.918501	0.978602	0.0905775	1
C_carcinoma vs B_carcinoma	0.630297	0.648148	1	0.634328	1
C_carcinoma-adjacent vs B_carcinoma	0.0784133	0.270391	1	0.0807985	0.705394
C_normal_control vs B_carcinoma	0.93955	0.855776	0.890711	0.353663	0.93139
carcinoma vs B_carcinoma	0.0475756	0.155105	0.841872	0.0225304	0.0364401
carcinoma-adjacent vs B_carcinoma	0.029749	0.100634	0.841872	0.0385776	0.044252
D vs B_carcinoma	0.0150247	0.0408844	0.429293	0.0162492	0.0226773
D_adenoma vs B_carcinoma	0.0222505	0.0832168	0.69004	0.0228618	0.0387055
D_adenoma-adjacent vs B_carcinoma	0.0792541	0.100634	0.436523	0.0274929	0.0634587
D_carcinoma vs B_carcinoma	0.00979021	0.0818452	0.708234	0.00975503	0.0780373
D_carcinoma-adjacent vs B_carcinoma	0.00387875	0.0145422	0.505728	0.0065855	0.0214256
D_normal_control vs B_carcinoma	0.00427596	0.0813456	0.326428	0.0130985	0.0377915
E vs B_carcinoma	0.0177109	0.103991	0.417109	0.000705467	0.0223287
E_adenoma vs B_carcinoma	0.115646	0.755556	0.934066	0.117647	0.370572
E_adenoma-adjacent vs B_carcinoma	0.183043	0.345741	0.632979	0.184401	0.197674
E_carcinoma vs B_carcinoma	0.0743326	0.106744	0.374303	0.00315868	0.0236173
E_carcinoma-adjacent vs B_carcinoma	0.0186348	0.140475	0.394913	0.0192925	0.0318949
E_normal_control vs B_carcinoma	0.0784133	0.270391	1	0.0807985	0.0830078
normal_control vs B_carcinoma	0.103033	0.214056	0.526559	0.0660367	0.0888028
B_normal_control vs B_carcinoma-adjacent	0.932926	0.289443	0.80258	0.537453	0.792281
C vs B_carcinoma-adjacent	0.0743093	0.651601	0.469243	0.0192925	0.960742
C_adenoma vs B_carcinoma-adjacent	0.39735	0.876611	0.569277	0.0653315	0.900211
C_adenoma-adjacent vs B_carcinoma-adjacent	0.00418764	0.815613	0.45516	0.0127518	0.546406
C_carcinoma vs B_carcinoma-adjacent	0.420792	0.443864	0.934066	0.43038	0.705394
C_carcinoma-adjacent vs B_carcinoma-adjacent	0.0152412	0.0328122	0.742777	0.0158022	0.397881
C_normal_control vs B_carcinoma-adjacent	0.83022	0.996047	0.649574	0.124608	0.89475
carcinoma vs B_carcinoma-adjacent	0.00666718	0.00895848	0.294928	0.00110904	0.00498802
carcinoma-adjacent vs B_carcinoma-adjacent	0.00324186	0.006747	0.681024	0.00273195	0.00525152
D vs B_carcinoma-adjacent	0.00052366	0.00116943	1	0.00048295	0.00175818
D_adenoma vs B_carcinoma-adjacent	0.00475524	0.00545326	0.99897	0.00158087	0.0075023
D_adenoma-adjacent vs B_carcinoma-adjacent	0.00704481	0.00826999	0.970017	0.00230837	0.0220583
D_carcinoma vs B_carcinoma-adjacent	0.000306394	0.00118048	0.690762	0.000313283	0.0158098
D_carcinoma-adjacent vs B_carcinoma-adjacent	4.63918e-05	0.000337233	0.974852	0.000105773	0.00174087
D_normal_control vs B_carcinoma-adjacent	0.000105289	0.00403068	0.835841	0.000203786	0.00680218
E vs B_carcinoma-adjacent	0.00126426	0.0037473	0.124473	2.19407e-06	0.00205398
E_adenoma vs B_carcinoma-adjacent	0.0507183	0.10303	0.694444	0.0286195	0.41129
E_adenoma-adjacent vs B_carcinoma-adjacent	0.10119	0.118056	0.394913	0.0613276	0.0587828
E_carcinoma vs B_carcinoma-adjacent	0.0125131	0.00284524	0.10779	4.14418e-05	0.0033699
E_carcinoma-adjacent vs B_carcinoma-adjacent	0.0034455	0.0215171	0.191658	0.00110637	0.00205398
E_normal_control vs B_carcinoma-adjacent	0.0152412	0.0328122	0.742777	0.0158022	0.0154237
normal_control vs B_carcinoma-adjacent	0.0309985	0.0248079	0.978602	0.00616484	0.0342648
C vs B_normal_control	0.0423573	0.24455	0.941839	0.0675461	0.693706
C_adenoma vs B_normal_control	0.250363	0.178742	1	0.160612	0.97366
C_adenoma-adjacent vs B_normal_control	0.00649147	0.150463	0.924001	0.0682389	0.294199
C_carcinoma vs B_normal_control	0.537246	0.736082	1	0.875	0.836997
C_carcinoma-adjacent vs B_normal_control	0.00849151	0.535554	0.908689	0.0917832	0.518209
C_normal_control vs B_normal_control	0.632026	0.430257	0.915605	0.293173	0.641719
carcinoma vs B_normal_control	0.00126426	0.270391	0.86081	0.000344737	0.00117855
carcinoma-adjacent vs B_normal_control	0.000389003	0.222623	0.812385	0.00154755	0.00205398
D vs B_normal_control	2.9988e-05	0.042526	0.436342	0.00012673	0.000332204
D_adenoma vs B_normal_control	0.00153052	0.14819	0.606337	0.00625423	0.00721594
D_adenoma-adjacent vs B_normal_control	0.00274492	0.0761176	0.58685	0.0017904	0.0100269
D_carcinoma vs B_normal_control	3.92795e-05	0.0974685	0.794912	0.000188303	0.00573731
D_carcinoma-adjacent vs B_normal_control	4.4659e-06	0.0819131	0.519065	6.46033e-05	0.00036856
D_normal_control vs B_normal_control	5.17764e-06	0.128152	0.363597	0.000310277	0.00248073
E vs B_normal_control	0.000141989	0.126488	0.508847	1.21692e-06	0.000512902
E_adenoma vs B_normal_control	0.0508713	0.819266	0.915605	0.0327948	0.397881
E_adenoma-adjacent vs B_normal_control	0.0792541	0.353435	0.508127	0.0274929	0.042638
E_carcinoma vs B_normal_control	0.00354452	0.122727	0.429293	3.63004e-06	0.000709774
E_carcinoma-adjacent vs B_normal_control	0.000583472	0.186181	0.519065	0.000386852	0.00507261
E_normal_control vs B_normal_control	0.00475524	0.664863	0.908689	0.0346256	0.0239074
normal_control vs B_normal_control	0.00683234	0.514572	0.513371	0.00889929	0.0256047
C_adenoma vs C	0.425209	0.688178	0.91262	0.87352	0.757676
C_adenoma-adjacent vs C	0.600799	0.682218	0.880086	0.786229	0.583776
C_carcinoma vs C	0.96748	0.289443	0.607694	0.581927	0.735485
C_carcinoma-adjacent vs C	0.108855	0.0660714	0.85811	0.639562	0.522192
C_normal_control vs C	0.559848	0.985119	0.963667	1	0.872157
carcinoma vs C	0.00714813	1.04665e-05	0.352644	9.54895e-06	1.69133e-08
carcinoma-adjacent vs C	2.03332e-05	4.19165e-06	0.528544	0.000500131	1.40639e-07
D vs C	3.43622e-11	9.80952e-11	0.00272345	7.31712e-07	1.28159e-11
D_adenoma vs C	0.0187419	0.00117286	0.215936	0.0742231	0.00174087
D_adenoma-adjacent vs C	0.020535	0.00131813	0.0931658	0.00894364	0.00175109
D_carcinoma vs C	1.08639e-05	0.000167509	0.526559	0.00218026	0.000512902
D_carcinoma-adjacent vs C	3.93128e-07	8.11061e-06	0.130459	0.00012673	3.43961e-07
D_normal_control vs C	1.42361e-05	4.33608e-05	0.00448205	0.00316124	1.40874e-05
E vs C	0.00889949	1.10435e-06	0.00108227	6.23521e-07	6.27563e-09
E_adenoma vs C	0.33013	0.163099	0.466018	0.337682	0.248301
E_adenoma-adjacent vs C	0.740979	0.0957046	0.3299	0.147281	0.0605202
E_carcinoma vs C	0.246749	4.91501e-05	0.00608536	2.08251e-06	4.86306e-07
E_carcinoma-adjacent vs C	0.00996914	0.00313143	0.042516	0.0043308	0.000950558
E_normal_control vs C	0.053634	0.0916906	0.667598	0.351655	0.0220583
normal_control vs C	0.0755087	8.47413e-05	0.0368959	0.0748963	5.42427e-05
C_adenoma-adjacent vs C_adenoma	0.230756	1	0.806758	0.773483	0.453891
C_carcinoma vs C_adenoma	0.828979	0.32487	0.812385	0.676136	0.802643
C_carcinoma-adjacent vs C_adenoma	0.0507183	0.0302304	0.991441	0.944221	0.698078
C_normal_control vs C_adenoma	0.970398	0.883065	1	0.946555	0.711225
carcinoma vs C_adenoma	0.00797032	0.000331312	0.581738	0.00625089	0.00205398
carcinoma-adjacent vs C_adenoma	0.000306394	0.000107754	0.812385	0.0349359	0.0037073
D vs C_adenoma	1.36056e-06	1.10435e-06	0.232442	0.0035581	0.000388203
D_adenoma vs C_adenoma	0.0134179	0.00116943	0.461621	0.205784	0.0356483
D_adenoma-adjacent vs C_adenoma	0.0150447	0.00105859	0.344115	0.0452891	0.0249343
D_carcinoma vs C_adenoma	9.52384e-06	0.000150287	0.833333	0.0274929	0.02258
D_carcinoma-adjacent vs C_adenoma	1.82491e-06	8.11061e-06	0.465128	0.00668003	0.00142447
D_normal_control vs C_adenoma	4.57722e-05	0.000140263	0.131355	0.0454617	0.00507261
E vs C_adenoma	0.00875064	1.78445e-05	0.131254	0.00105484	0.00157055
E_adenoma vs C_adenoma	0.2547	0.132959	0.631696	0.440892	0.55518
E_adenoma-adjacent vs C_adenoma	0.498383	0.128138	0.476714	0.252713	0.23964
E_carcinoma vs C_adenoma	0.103033	0.000181759	0.18366	0.000662844	0.00212032
E_carcinoma-adjacent vs C_adenoma	0.0104349	0.00306798	0.268673	0.0237329	0.0293168
E_normal_control vs C_adenoma	0.0354854	0.0302304	0.835074	0.590991	0.155063
normal_control vs C_adenoma	0.0508713	0.000687234	0.363504	0.337682	0.0388832
C_carcinoma vs C_adenoma-adjacent	0.95567	0.229468	0.493828	0.751263	0.584948
C_carcinoma-adjacent vs C_adenoma-adjacent	0.152503	0.0341677	0.760226	0.385223	0.340495
C_normal_control vs C_adenoma-adjacent	0.328005	0.882748	0.890164	0.906315	0.918447
carcinoma vs C_adenoma-adjacent	0.125598	0.000139297	0.513371	0.000310277	6.8196e-07
carcinoma-adjacent vs C_adenoma-adjacent	0.00354452	4.54485e-05	0.478248	0.0031459	2.32569e-06
D vs C_adenoma-adjacent	4.60304e-06	2.25226e-07	0.00631467	0.000105773	2.29997e-08
D_adenoma vs C_adenoma-adjacent	0.0371372	0.000874459	0.146865	0.057032	0.000796732
D_adenoma-adjacent vs C_adenoma-adjacent	0.0452891	0.00117286	0.0620873	0.00720541	0.00105911
D_carcinoma vs C_adenoma-adjacent	3.92795e-05	0.000224264	0.377589	0.00301444	0.000512902
D_carcinoma-adjacent vs C_adenoma-adjacent	3.27931e-06	1.40415e-05	0.0863794	0.000203786	1.45945e-06
D_normal_control vs C_adenoma-adjacent	8.98886e-05	6.26579e-05	0.00398652	0.00498196	2.78819e-05
E vs C_adenoma-adjacent	0.0825977	2.01634e-05	0.004757	6.21358e-06	2.17386e-07
E_adenoma vs C_adenoma-adjacent	0.39687	0.107676	0.394913	0.232951	0.166235
E_adenoma-adjacent vs C_adenoma-adjacent	0.933919	0.0856015	0.294928	0.132634	0.0395823
E_carcinoma vs C_adenoma-adjacent	0.578653	0.000183161	0.0106546	2.32703e-06	2.19522e-06
E_carcinoma-adjacent vs C_adenoma-adjacent	0.0187147	0.00267253	0.0288318	0.00276233	0.000512902
E_normal_control vs C_adenoma-adjacent	0.0426302	0.0453334	0.632979	0.295987	0.0089477
normal_control vs C_adenoma-adjacent	0.444497	0.000366651	0.0677143	0.129721	0.000204051
C_carcinoma-adjacent vs C_carcinoma	0.776256	0.789593	0.833333	0.480226	1
C_normal_control vs C_carcinoma	0.911458	0.648148	0.710024	0.896624	0.906525
carcinoma vs C_carcinoma	0.641604	0.906611	0.878054	0.260852	0.322644
carcinoma-adjacent vs C_carcinoma	0.485392	0.681068	0.611983	0.354676	0.405021
D vs C_carcinoma	0.244224	0.906611	0.378414	0.229508	0.284524
D_adenoma vs C_carcinoma	0.669166	1	0.599345	0.516381	0.530277
D_adenoma-adjacent vs C_carcinoma	0.537246	0.876611	0.632979	0.327824	0.457982
D_carcinoma vs C_carcinoma	0.38141	1	0.469243	0.223131	0.437756
D_carcinoma-adjacent vs C_carcinoma	0.158413	0.843264	0.426299	0.281723	0.216842
D_normal_control vs C_carcinoma	0.285064	0.736082	0.378414	0.397993	0.370572
E vs C_carcinoma	0.696721	0.950686	0.934066	0.0905775	0.267483
E_adenoma vs C_carcinoma	0.88972	0.876611	0.632979	0.548387	0.889103
E_adenoma-adjacent vs C_carcinoma	1	1	1	0.634328	0.643939
E_carcinoma vs C_carcinoma	0.801407	1	0.804459	0.147643	0.261936
E_carcinoma-adjacent vs C_carcinoma	0.630297	1	0.919913	0.281723	0.50211
E_normal_control vs C_carcinoma	0.473349	0.504665	0.833333	0.480226	0.50211
normal_control vs C_carcinoma	0.90794	0.514572	0.448903	0.518572	0.575374
C_normal_control vs C_carcinoma-adjacent	0.246749	0.229468	0.915605	0.829064	0.590891
carcinoma vs C_carcinoma-adjacent	0.807884	0.87065	0.452516	0.0495823	0.0138715
carcinoma-adjacent vs C_carcinoma-adjacent	0.614578	0.998116	0.978602	0.146836	0.0490674
D vs C_carcinoma-adjacent	0.166252	0.542535	0.455092	0.0450431	0.00886562
D_adenoma vs C_carcinoma-adjacent	0.929434	0.474912	0.449304	0.454977	0.0490674
D_adenoma-adjacent vs C_carcinoma-adjacent	0.644043	0.391916	0.376628	0.0703582	0.043044
D_carcinoma vs C_carcinoma-adjacent	0.0508713	0.469848	1	0.0248933	0.0326429
D_carcinoma-adjacent vs C_carcinoma-adjacent	0.0744107	0.740826	0.691101	0.0220398	0.00653774
D_normal_control vs C_carcinoma-adjacent	0.328005	0.801279	0.268353	0.146193	0.0284559
E vs C_carcinoma-adjacent	0.668649	0.727168	0.120356	0.0192925	0.00763049
E_adenoma vs C_carcinoma-adjacent	0.829092	1	0.646199	0.816625	0.322644
E_adenoma-adjacent vs C_carcinoma-adjacent	0.38141	0.5526	0.371179	0.249267	0.0830078
E_carcinoma vs C_carcinoma-adjacent	0.328005	0.632059	0.0930133	0.00310374	0.00763696
E_carcinoma-adjacent vs C_carcinoma-adjacent	0.63836	0.786795	0.165052	0.0675461	0.0260115
E_normal_control vs C_carcinoma-adjacent	0.800845	0.802409	0.841872	0.570109	0.075859
normal_control vs C_carcinoma-adjacent	0.548041	0.821101	0.547645	0.633788	0.231309
carcinoma vs C_normal_control	0.0531104	0.0248079	0.559575	0.0265422	0.00211318
carcinoma-adjacent vs C_normal_control	0.0134507	0.0220551	0.833333	0.116717	0.00471747
D vs C_normal_control	0.0008156	0.00389198	0.229336	0.0223594	0.000831315
D_adenoma vs C_normal_control	0.0508713	0.0309157	0.449827	0.232951	0.0133297
D_adenoma-adjacent vs C_normal_control	0.0726912	0.0356	0.214695	0.063978	0.0211396
D_carcinoma vs C_normal_control	0.00107495	0.0226839	0.80269	0.0537578	0.0113948
D_carcinoma-adjacent vs C_normal_control	0.0008156	0.00978277	0.415347	0.0314455	0.00180791
D_normal_control vs C_normal_control	0.00354452	0.0254024	0.108665	0.0764082	0.00533953
E vs C_normal_control	0.0754904	0.00576255	0.0661622	0.0134607	0.00129923
E_adenoma vs C_normal_control	0.351457	0.320776	0.506118	0.699588	0.307734
E_adenoma-adjacent vs C_normal_control	0.514175	0.10355	0.394913	0.353663	0.0880178
E_carcinoma vs C_normal_control	0.244224	0.0123877	0.0931658	0.00386582	0.00200471
E_carcinoma-adjacent vs C_normal_control	0.0508547	0.0370788	0.130459	0.100888	0.00959824
E_normal_control vs C_normal_control	0.246749	0.27235	0.547645	0.525731	0.0490674
normal_control vs C_normal_control	0.129361	0.0819131	0.381652	0.399272	0.0243808
carcinoma-adjacent vs carcinoma	0.155751	0.789593	0.0657434	0.135746	0.558369
D vs carcinoma	0.000578727	0.432035	1.54129e-05	0.767524	0.256813
D_adenoma vs carcinoma	0.485392	0.543229	0.0657434	0.722526	0.819006
D_adenoma-adjacent vs carcinoma	0.537246	0.38383	0.0281466	0.810465	0.214446
D_carcinoma vs carcinoma	0.003972	0.627354	0.124473	0.517181	0.968367
D_carcinoma-adjacent vs carcinoma	0.00253755	0.646243	0.00657551	1	0.345123
D_normal_control vs carcinoma	0.0309509	0.882748	0.000259557	0.876179	0.313358
E vs carcinoma	0.867671	0.536463	0.0703936	0.921942	0.863169
E_adenoma vs carcinoma	1	0.882748	1	0.142831	0.483479
E_adenoma-adjacent vs carcinoma	0.666262	0.432811	0.394913	0.738462	0.177688
E_carcinoma vs carcinoma	0.331013	0.398309	0.067062	0.0803559	0.418239
E_carcinoma-adjacent vs carcinoma	0.408663	0.789982	0.240874	0.749841	0.639609
E_normal_control vs carcinoma	0.543156	0.688178	0.915605	0.0905775	0.546406
normal_control vs carcinoma	0.425209	0.301459	0.000896563	0.00394918	0.0214256
D vs carcinoma-adjacent	0.0784133	0.10365	0.0679057	0.167987	0.0634587
D_adenoma vs carcinoma-adjacent	0.93955	0.302516	0.362646	0.753043	0.584948
D_adenoma-adjacent vs carcinoma-adjacent	0.911458	0.107676	0.229336	0.269368	0.155063
D_carcinoma vs carcinoma-adjacent	0.0238896	0.336609	0.932335	0.717582	0.801822
D_carcinoma-adjacent vs carcinoma-adjacent	0.0517415	0.365715	0.396915	0.241888	0.129496
D_normal_control vs carcinoma-adjacent	0.44833	0.557551	0.0317131	0.371775	0.155787
E vs carcinoma-adjacent	0.0286327	0.358998	0.000127348	0.0917832	0.58759
E_adenoma vs carcinoma-adjacent	0.472413	1	0.57445	0.351655	0.538625
E_adenoma-adjacent vs carcinoma-adjacent	0.304402	0.345741	0.214695	0.916865	0.597353
E_carcinoma vs carcinoma-adjacent	0.00875064	0.232484	0.000544187	0.00230837	0.157272
E_carcinoma-adjacent vs carcinoma-adjacent	0.93955	0.73532	0.015042	0.581927	0.966486
E_normal_control vs carcinoma-adjacent	0.740979	0.588943	0.649574	0.400443	0.929676
normal_control vs carcinoma-adjacent	0.0196568	0.443864	0.218593	0.185334	0.158434
D_adenoma vs D	0.261487	0.736673	0.913572	0.751263	0.74907
D_adenoma-adjacent vs D	0.244293	0.345741	0.665159	0.621445	0.55518
D_carcinoma vs D	0.170447	0.918501	0.269673	0.621445	0.457982
D_carcinoma-adjacent vs D	0.518174	0.767409	0.733711	0.910403	0.920726
D_normal_control vs D	0.745556	0.602921	0.378414	0.876179	0.765902
E vs D	7.50901e-06	0.970398	5.83729e-10	0.590991	0.184173
E_adenoma vs D	0.107592	0.736673	0.10779	0.137003	0.204451
E_adenoma-adjacent vs D	0.0734207	0.399399	0.0863794	0.788072	0.142175
E_carcinoma vs D	1.32342e-05	0.668984	1.2863e-06	0.0194547	0.97366
E_carcinoma-adjacent vs D	0.254317	0.838014	0.0003058	0.978854	0.294199
E_normal_control vs D	0.223123	0.14429	0.168198	0.113141	0.361978
normal_control vs D	9.52384e-06	0.0064276	0.86548	0.00371244	0.000693827
D_adenoma-adjacent vs D_adenoma	1	0.751644	0.911625	0.590991	0.517706
D_carcinoma vs D_adenoma	0.0723932	0.838014	0.449785	0.99844	0.911237
D_carcinoma-adjacent vs D_adenoma	0.16623	0.648148	0.794516	0.784338	0.761675
D_normal_control vs D_adenoma	0.442133	0.537101	0.76872	0.639744	0.612369
E vs D_adenoma	0.25566	0.880352	0.00539814	0.60328	0.792281
E_adenoma vs D_adenoma	0.518174	0.609165	0.21117	0.450465	0.55518
E_adenoma-adjacent vs D_adenoma	0.421221	0.537101	0.261538	1	0.448933
E_carcinoma vs D_adenoma	0.0966167	0.906611	0.010404	0.129721	0.861868
E_carcinoma-adjacent vs D_adenoma	0.992269	0.862169	0.0109087	0.916865	0.646709
E_normal_control vs D_adenoma	0.929434	0.205729	0.352644	0.454977	0.657042
normal_control vs D_adenoma	0.321045	0.113399	0.85811	0.394089	0.210155
D_carcinoma vs D_adenoma-adjacent	0.0533854	0.569378	0.229805	0.434985	0.263884
D_carcinoma-adjacent vs D_adenoma-adjacent	0.108855	0.256742	0.469243	0.758993	0.599266
D_normal_control vs D_adenoma-adjacent	0.499665	0.238631	0.908615	0.744215	0.8727
E vs D_adenoma-adjacent	0.244224	0.658718	0.00235238	0.876179	0.18766
E_adenoma vs D_adenoma-adjacent	0.632026	0.736673	0.147941	0.0780157	0.116873
E_adenoma-adjacent vs D_adenoma-adjacent	0.419205	0.538283	0.159091	0.622061	0.190064
E_carcinoma vs D_adenoma-adjacent	0.0880011	0.958417	0.00657551	0.399272	0.525741
E_carcinoma-adjacent vs D_adenoma-adjacent	1	0.514572	0.015042	0.724433	0.256928
E_normal_control vs D_adenoma-adjacent	0.726054	0.107676	0.221518	0.0917832	0.312876
normal_control vs D_adenoma-adjacent	0.250363	0.0515269	0.649574	0.0633781	0.0537975
D_carcinoma-adjacent vs D_carcinoma	0.518174	0.801279	0.533925	0.573985	0.435942
D_normal_control vs D_carcinoma	0.163106	0.611093	0.0852752	0.639744	0.431508
E vs D_carcinoma	9.87683e-05	1	0.000405282	0.454977	0.929676
E_adenoma vs D_carcinoma	0.0508713	0.736082	0.268353	0.184401	0.55518
E_adenoma-adjacent vs D_carcinoma	0.06521	0.464702	0.168198	0.950088	0.157119
E_carcinoma vs D_carcinoma	8.03288e-05	0.798144	0.00133763	0.02427	0.52338
E_carcinoma-adjacent vs D_carcinoma	0.0655353	0.996047	0.00448205	0.783264	0.781016
E_normal_control vs D_carcinoma	0.0744107	0.233101	0.394913	0.152817	0.563718
normal_control vs D_carcinoma	0.000484173	0.100634	0.429293	0.147131	0.150147
D_normal_control vs D_carcinoma-adjacent	0.386374	0.895417	0.299839	0.981585	0.911237
E vs D_carcinoma-adjacent	2.57821e-05	0.994343	3.4286e-05	0.954339	0.266019
E_adenoma vs D_carcinoma-adjacent	0.0655353	0.789593	0.214695	0.0675461	0.157272
E_adenoma-adjacent vs D_carcinoma-adjacent	0.0353772	0.525371	0.120979	0.758025	0.10007
E_carcinoma vs D_carcinoma-adjacent	1.50923e-05	0.714428	0.000233754	0.113571	0.968367
E_carcinoma-adjacent vs D_carcinoma-adjacent	0.104712	0.840296	0.00265198	0.829281	0.280971
E_normal_control vs D_carcinoma-adjacent	0.108891	0.186181	0.291582	0.0675461	0.294199
normal_control vs D_carcinoma-adjacent	0.000233959	0.118056	0.887058	0.0274929	0.00531699
E vs D_normal_control	0.00329953	0.820463	3.20377e-06	0.625247	0.279291
E_adenoma vs D_normal_control	0.156373	0.963681	0.0858979	0.461009	0.23964
E_adenoma-adjacent vs D_normal_control	0.06521	0.41645	0.0698708	0.862319	0.279291
E_carcinoma vs D_normal_control	0.000750235	0.576805	6.42634e-05	0.0905775	0.754402
E_carcinoma-adjacent vs D_normal_control	0.553321	1	0.00108265	1	0.326114
E_normal_control vs D_normal_control	0.420792	0.323695	0.115848	0.336027	0.517706
normal_control vs D_normal_control	0.00530222	0.23809	0.363597	0.0803559	0.0248374
E_adenoma vs E	0.923098	0.747985	0.304391	0.117027	0.497057
E_adenoma-adjacent vs E	0.725983	0.581682	0.708234	0.614755	0.310784
E_carcinoma vs E	0.321344	0.801279	0.663439	0.0905775	0.284524
E_carcinoma-adjacent vs E	0.185643	0.906611	0.913572	0.632901	0.698078
E_normal_control vs E	0.45199	0.534119	0.362646	0.0961232	0.55952
normal_control vs E	0.696721	0.0974685	8.83388e-07	0.00110637	0.0221719
E_adenoma-adjacent vs E_adenoma	0.74502	0.557551	0.632979	0.915619	1
E_carcinoma vs E_adenoma	0.578653	0.705567	0.291582	0.0161919	0.256181
E_carcinoma-adjacent vs E_adenoma	0.548041	0.843264	0.214695	0.241737	0.705394
E_normal_control vs E_adenoma	0.829092	0.956187	0.760226	0.946104	1
normal_control vs E_adenoma	0.966101	0.835347	0.269673	1	0.97366
E_carcinoma vs E_adenoma-adjacent	0.975598	0.75081	0.806758	0.281954	0.0628563
E_carcinoma-adjacent vs E_adenoma-adjacent	0.514175	0.537101	0.833333	0.853904	0.6971
E_normal_control vs E_adenoma-adjacent	0.532783	0.5526	0.631696	0.699588	0.930854
normal_control vs E_adenoma-adjacent	0.923098	0.271115	0.124473	0.573985	0.801822
E_carcinoma-adjacent vs E_carcinoma	0.054373	0.762507	0.833333	0.0748963	0.269991
E_normal_control vs E_carcinoma	0.145107	0.496579	0.214986	0.00668003	0.312876
normal_control vs E_carcinoma	0.748966	0.0964832	5.35351e-05	0.000101242	0.00785381
E_normal_control vs E_carcinoma-adjacent	0.774404	0.600356	0.3299	0.299138	0.906413
normal_control vs E_carcinoma-adjacent	0.183043	0.373086	0.00265198	0.122553	0.363248
normal_control vs E_normal_control	0.466784	0.840296	0.291582	1	0.643357
