# Supplementary material for: Gut mucosal microbiome across stages of colorectal carcinogenesis
Source: Nat Commun. 2015 Oct 30;6:8727. doi: 10.1038/ncomms9727 (PMC4640069; doi:10.1038/ncomms9727)
Supplement: Supplementary Data 5 — Multiclass prediction of metacommunities by LASSO models in independent cohorts [file ncomms9727-s6.xlsx]

## Sheet: Supplementary Data 5
Metacommunities		Carcinoma	Carcinoma adjacent	**q-value		Pairwise Fisher's exact tests (q-values)		A	B	C	D
Kostic et al. (*predicted)	A	18	14	0.000479994				Kostic et al.
	B	3	0				B	0.554622	NA	NA	NA
	C	1	1				C	1	0.666667	NA	NA
	D	33	64				D	0.21894	0.220779	1	NA
	E	24	9				E	0.462348	0.760313	0.721088	0.00574806
Zeller et al. (*predicted)	A	11	8	0.00385496				Zeller et al.
	B	2	0				B	0.721088	NA	NA	NA
	C	1	1				C	1	1	NA	NA
	D	26	39				D	0.462348	0.462348	1	NA
	E	8	0				E	0.23489	1	0.462348	0.0202604
Discovery cohort	A	8	7	0.0265897				Discovery cohort
	B	3	6				B	0.667158	NA	NA	NA
	C	1	5				C	0.462348	0.788342	NA	NA
	D	15	23				D	0.666667	1	0.666667	NA
	E	25	11				E	0.666667	0.23489	0.17382	0.115348
*All bacterial phylotypes that were previously subjected to DMM community typing in discovery cohort were fitted to LASSO models.
**mean adjusted p-value with Monte Carlo simulations (10,000 replicates) determined over 1,000 iterations of the Fisher's exact test
