# Supplementary material for: Gut mucosal microbiome across stages of colorectal carcinogenesis
Source: Nat Commun. 2015 Oct 30;6:8727. doi: 10.1038/ncomms9727 (PMC4640069; doi:10.1038/ncomms9727)
Supplement: Supplementary Data 7 — Summary of pairwise taxonomic correlations among disease-states [file ncomms9727-s8.xlsx]

## Sheet: Supplementary Data 7
Phylotype A	Phylotype B	Phylum A	Phylum B	Normal control	Adenoma adjacent	Adenoma adjacent-Adenoma	Adenoma	Carcinoma adjacent	Carcinoma adjacent-Carcinoma	Carcinoma
Faecalibacterium prausnitzii	Blautia	Firmicutes	Firmicutes	0.761166	0.652758	0.447523	0.581837	0.66574	0.459996	0.750449
Blautia	Coprococcus	Firmicutes	Firmicutes	0.646181	0.546814	0.506252	0.423107	0.558621	–	0.531968
Faecalibacterium prausnitzii	Coprococcus	Firmicutes	Firmicutes	0.553818	0.570083	0.421524	0.537801	0.534866	–	0.573919
Blautia	Lachnospiraceae	Firmicutes	Firmicutes	0.668074	0.590773	0.493071	0.594189	–	–	0.495067
Blautia	Blautia obeum	Firmicutes	Firmicutes	0.624396	0.492371	0.381487	0.361932	0.52268	–	0.430713
Blautia	Ruminococcus	Firmicutes	Firmicutes	0.583047	0.438571	0.422718	0.337421	0.484431	–	0.517858
Faecalibacterium prausnitzii	Subdoligranulum variabile	Firmicutes	Firmicutes	0.335383	0.479924	–	0.53474	0.383926	0.431812	0.513126
Faecalibacterium prausnitzii	Lachnospiraceae	Firmicutes	Firmicutes	0.596604	0.549228	0.412989	0.593278	–	–	0.486689
Escherichia coli	Enterobacteriaceae	Proteobacteria	Proteobacteria	0.694001	0.399114	–	0.417146	0.548824	–	0.515877
Streptococcus	Haemophilus parainfluenzae	Firmicutes	Proteobacteria	0.526314	0.534005	–	0.566879	0.416093	–	0.492173
Bacteroides	Bacteroides uniformis	Bacteroidetes	Bacteroidetes	0.503001	0.409131	0.405801	0.369881	0.464234	–	0.368864
Blautia	Ruminococcaceae	Firmicutes	Firmicutes	0.547035	0.441398	0.358407	0.441746	–	–	0.596245
Coprococcus	Sutterella	Firmicutes	Proteobacteria	0.416991	0.383029	–	0.337911	0.305828	0.411203	0.50307
Bacteroides	Blautia	Bacteroidetes	Firmicutes	0.642367	0.474284	0.403248	0.4985	–	–	0.338885
Faecalibacterium prausnitzii	Blautia obeum	Firmicutes	Firmicutes	0.572293	0.396514	–	0.395969	0.510547	–	0.455846
Faecalibacterium prausnitzii	Ruminococcaceae	Firmicutes	Firmicutes	0.493019	0.559653	–	0.593855	–	–	0.660202
Blautia	Clostridium clostridioforme	Firmicutes	Firmicutes	0.436314	0.457373	0.441782	0.442425	–	–	0.378521
Oscillospira	Ruminococcus	Firmicutes	Firmicutes	0.414606	0.382331	0.353441	–	0.378351	–	0.616095
Blautia	Oscillospira	Firmicutes	Firmicutes	0.522593	0.475866	0.320554	0.401698	–	–	0.395862
Bacteroides	Parabacteroides distasonis	Bacteroidetes	Bacteroidetes	0.421874	0.430202	0.434241	0.429304	0.392885	–	–
Faecalibacterium prausnitzii	Oscillospira	Firmicutes	Firmicutes	0.528716	0.39476	–	0.597711	–	–	0.50371
Coprococcus	Blautia obeum	Firmicutes	Firmicutes	0.540518	0.462266	0.326047	0.375763	–	–	0.317686
Ruminococcaceae	Coprococcus	Firmicutes	Firmicutes	0.39591	0.396755	0.379	0.420349	–	–	0.424081
Faecalibacterium prausnitzii	Ruminococcus	Firmicutes	Firmicutes	0.440826	0.390646	–	0.285474	0.415806	–	0.481167
Parvimonas	Peptostreptococcus	Firmicutes	Firmicutes	–	–	–	–	0.732861	0.538047	0.708973
Blautia	Subdoligranulum variabile	Firmicutes	Firmicutes	0.315212	–	–	0.425314	0.406326	0.372309	0.460478
Oscillospira	Lachnospiraceae	Firmicutes	Firmicutes	0.575606	–	–	0.45813	0.471962	–	0.473733
Faecalibacterium prausnitzii	Sutterella	Firmicutes	Proteobacteria	0.490535	0.500254	–	0.490903	–	–	0.467381
Bacteroides	Bacteroides ovatus	Bacteroidetes	Bacteroidetes	0.35051	0.380057	0.41821	0.321615	0.456676	–	–
Lachnospiraceae	Ruminococcaceae	Firmicutes	Firmicutes	0.396076	0.516344	–	0.445895	–	–	0.503048
Lachnospiraceae	Coprococcus	Firmicutes	Firmicutes	0.537964	0.495928	–	0.394502	0.400247	–	–
Bacteroides	Clostridium clostridioforme	Bacteroidetes	Firmicutes	0.325875	0.37387	0.385787	0.335965	–	–	0.342368
Lachnospiraceae	Ruminococcus	Firmicutes	Firmicutes	0.41718	0.400071	–	–	0.448456	–	0.496623
Fusobacterium	Parvimonas	Fusobacteria	Firmicutes	–	0.335699	–	–	0.57196	0.40492	0.435544
Blautia	Bacteroides uniformis	Firmicutes	Bacteroidetes	0.511089	0.479087	0.387565	–	0.366189	–	–
Bacteroides	Coprococcus	Bacteroidetes	Firmicutes	0.44471	0.433688	0.381519	0.480785	–	–	–
Klebsiella	Klebsiella pneumoniae	Proteobacteria	Proteobacteria	–	0.469817	0.388448	0.489061	–	–	0.383863
Bacteroides uniformis	Coprococcus	Bacteroidetes	Firmicutes	0.397824	0.411241	–	–	0.532162	–	0.341531
Lachnospiraceae	Blautia obeum	Firmicutes	Firmicutes	0.473089	0.400881	–	0.407115	–	–	0.345718
Blautia	Butyricicoccus pullicaecorum	Firmicutes	Firmicutes	0.430517	0.498301	0.360497	–	0.336719	–	–
Pseudomonas veronii	Pedobacter cryoconitis	Proteobacteria	Bacteroidetes	0.332052	0.442106	–	0.466846	0.37833	–	–
Ruminococcaceae	Subdoligranulum variabile	Firmicutes	Firmicutes	0.278059	–	–	0.407618	–	0.464259	0.466017
Bacteroides uniformis	Parabacteroides distasonis	Bacteroidetes	Bacteroidetes	0.404693	–	–	–	0.33716	0.415581	0.410596
Oscillospira	Ruminococcaceae	Firmicutes	Firmicutes	0.545106	–	–	0.465474	–	–	0.551444
Coprococcus	Clostridium clostridioforme	Firmicutes	Firmicutes	–	0.397749	0.311438	–	0.420544	–	0.393867
Bacteroides	Faecalibacterium prausnitzii	Bacteroidetes	Firmicutes	0.532328	0.533388	–	0.409438	–	–	–
Bacteroides	Sutterella	Bacteroidetes	Proteobacteria	0.409647	0.357511	–	0.326473	–	–	0.380398
Lachnospiraceae	Subdoligranulum variabile	Firmicutes	Firmicutes	0.299856	–	–	0.406363	0.359656	–	0.405703
Faecalibacterium prausnitzii	Butyricicoccus pullicaecorum	Firmicutes	Firmicutes	0.350885	0.408401	0.334075	–	0.346583	–	–
Haemophilus parainfluenzae	Salmonella infantis	Proteobacteria	Firmicutes	0.53097	0.323716	–	0.548323	–	–	–
Parvimonas	Gemella	Firmicutes	Firmicutes	–	–	–	–	0.50524	0.399317	0.477257
Oscillospira	Clostridiales	Firmicutes	Firmicutes	–	–	–	0.426397	0.433279	–	0.51623
Bacteroides	Lachnospiraceae	Bacteroidetes	Firmicutes	0.511062	–	–	0.428894	0.412354	–	–
Faecalibacterium prausnitzii	Clostridiales	Firmicutes	Firmicutes	–	0.410455	–	0.483673	–	–	0.438764
Blautia	Sutterella	Firmicutes	Proteobacteria	0.510738	0.438598	–	–	–	–	0.371516
Peptostreptococcus	Prevotella intermedia	Firmicutes	Bacteroidetes	–	–	–	–	0.498641	0.410334	0.399924
Coprococcus	Parabacteroides	Firmicutes	Bacteroidetes	0.294682	0.328502	0.31464	–	0.370517	–	–
Bacteroides uniformis	Clostridium clostridioforme	Bacteroidetes	Firmicutes	0.396883	0.291463	–	–	0.318861	–	0.30053
Blautia obeum	Collinsella aerofaciens	Firmicutes	Actinobacteria	0.270332	0.37382	–	0.302325	–	–	0.35942
Ruminococcus	Coprococcus	Firmicutes	Firmicutes	0.428018	0.365464	–	–	0.505389	–	–
Ruminococcus	Bacteroides uniformis	Firmicutes	Bacteroidetes	0.322776	–	–	–	0.529404	–	0.407712
Ruminococcaceae	Ruminococcus	Firmicutes	Firmicutes	0.389635	–	0.334807	–	–	–	0.53065
Faecalibacterium prausnitzii	Bacteroides uniformis	Firmicutes	Bacteroidetes	0.351571	0.532055	0.36478	–	–	–	–
Oscillospira	Blautia obeum	Firmicutes	Firmicutes	0.502299	–	–	0.375663	0.364693	–	–
Escherichia coli	Escherichia coli	Proteobacteria	Proteobacteria	–	–	0.654629	–	–	0.57926	–
Haemophilus parainfluenzae	Actinomyces	Proteobacteria	Actinobacteria	0.52433	–	–	0.354799	–	–	0.354165
Blautia	Bacteroides ovatus	Firmicutes	Bacteroidetes	0.439016	0.363844	0.4203	–	–	–	–
Gemella	Prevotella intermedia	Firmicutes	Bacteroidetes	–	–	–	–	0.490773	0.352993	0.378304
Blautia	Clostridiales	Firmicutes	Firmicutes	0.356264	–	–	0.438659	–	–	0.426037
Lachnospiraceae	Clostridiales	Firmicutes	Firmicutes	–	0.454371	–	0.405323	–	–	0.352842
Lachnospiraceae	Bacteroides uniformis	Firmicutes	Bacteroidetes	0.409788	0.388186	–	–	0.400985	–	–
Blautia	Parabacteroides distasonis	Firmicutes	Bacteroidetes	0.542393	–	0.323825	0.327803	–	–	–
Oscillospira	Parabacteroides	Firmicutes	Bacteroidetes	0.374768	–	–	–	0.376631	–	0.436231
Bacteroides	Blautia obeum	Bacteroidetes	Firmicutes	0.400937	0.430608	0.353233	–	–	–	–
Ruminococcaceae	Clostridiales	Firmicutes	Firmicutes	0.293247	0.450025	–	0.438481	–	–	–
Blautia	Blautia	Firmicutes	Firmicutes	–	–	0.616518	–	–	0.54899	–
Bacteroides fragilis	Bacteroides fragilis	Bacteroidetes	Bacteroidetes	–	–	0.55725	–	–	0.606877	–
Prevotella intermedia	Mogibacterium	Bacteroidetes	Firmicutes	-0.040409	–	–	–	0.399489	0.371136	0.349096
Bacteroides uniformis	Bacteroides ovatus	Bacteroidetes	Bacteroidetes	0.501054	–	0.308873	–	0.348316	–	–
Lachnospiraceae	Parabacteroides	Firmicutes	Bacteroidetes	0.364337	–	–	–	0.358886	–	0.425751
Oscillospira	Sutterella	Firmicutes	Proteobacteria	0.332197	0.368454	–	0.439719	–	–	–
Blautia	Parabacteroides	Firmicutes	Bacteroidetes	0.482569	0.32284	–	–	–	–	0.319853
Gemella	Peptostreptococcus	Firmicutes	Firmicutes	–	–	–	–	0.582064	–	0.541701
Lachnospiraceae	Parabacteroides distasonis	Firmicutes	Bacteroidetes	0.406191	0.310348	–	–	0.385855	–	–
Ruminococcaceae	Parabacteroides	Firmicutes	Bacteroidetes	0.378552	–	–	–	–	0.301953	0.412973
Pseudomonas veronii	Sphingomonadaceae	Proteobacteria	Proteobacteria	–	0.584356	–	0.467432	–	–	–
Parvimonas	Parvimonas	Firmicutes	Firmicutes	–	–	0.339808	–	–	0.704022	–
Blautia	Collinsella aerofaciens	Firmicutes	Actinobacteria	0.375036	0.332419	–	0.335393	–	–	–
Haemophilus parainfluenzae	Granulicatella	Proteobacteria	Firmicutes	0.52548	–	–	0.511471	–	–	–
Blautia obeum	Parabacteroides	Firmicutes	Bacteroidetes	0.369274	0.362085	–	–	–	–	0.305386
Lachnospiraceae	Clostridium clostridioforme	Firmicutes	Firmicutes	0.33258	–	–	0.375826	–	–	0.324125
Prevotella copri	Prevotella copri	Bacteroidetes	Bacteroidetes	–	–	0.417404	–	–	0.595401	–
Oscillospira	Alistipes putredinis	Firmicutes	Bacteroidetes	0.368524	–	–	–	0.352829	–	0.283435
Prevotella copri	Parabacteroides	Bacteroidetes	Bacteroidetes	0.319336	–	–	–	0.37842	–	0.304515
Bacteroides	Bacteroides	Bacteroidetes	Bacteroidetes	–	–	0.555904	–	–	0.438676	–
Faecalibacterium prausnitzii	Prevotella copri	Firmicutes	Bacteroidetes	0.269132	–	–	–	–	0.299811	0.418602
Granulicatella	Aggregatibacter segnis	Firmicutes	Proteobacteria	–	–	–	–	0.309523	0.301259	0.358105
Streptococcus	Salmonella infantis	Firmicutes	Firmicutes	0.502351	–	–	0.460378	–	–	–
Granulicatella	Gemella	Firmicutes	Firmicutes	0.448757	–	–	–	0.507481	–	–
Streptococcus	Granulicatella	Firmicutes	Firmicutes	0.4752	–	–	0.470474	–	–	–
Sutterella	Prevotella copri	Proteobacteria	Bacteroidetes	0.269615	–	0.345409	–	–	–	0.330456
Oscillospira	Bacteroides ovatus	Firmicutes	Bacteroidetes	0.289204	–	0.318914	0.317287	–	–	–
Lachnospiraceae	Butyricicoccus pullicaecorum	Firmicutes	Firmicutes	–	0.34363	0.273285	0.289361	–	–	–
Coprococcus	Butyricicoccus pullicaecorum	Firmicutes	Firmicutes	–	0.277746	0.266525	–	0.345994	–	–
Oscillospira	Butyricimonas	Firmicutes	Bacteroidetes	0.346561	–	–	–	0.257693	–	0.283319
Salmonella infantis	Neisseria subflava	Firmicutes	Proteobacteria	0.278773	0.291348	–	–	0.315646	–	–
Streptococcus	Actinomyces	Firmicutes	Actinobacteria	0.39547	–	–	0.48833	–	–	–
Oscillospira	Coprococcus	Firmicutes	Firmicutes	0.42288	–	–	0.457107	–	–	–
Oscillospira	Oscillospira	Firmicutes	Firmicutes	–	–	0.37622	–	–	0.501197	–
Granulicatella	Salmonella infantis	Firmicutes	Firmicutes	0.439859	–	–	0.432739	–	–	–
Faecalibacterium prausnitzii	Alistipes putredinis	Firmicutes	Bacteroidetes	–	0.214442	–	–	0.320869	–	0.328259
Bacteroides uniformis	Blautia obeum	Bacteroidetes	Firmicutes	0.467946	0.387025	–	–	–	–	–
Bacteroides	Oscillospira	Bacteroidetes	Firmicutes	0.366083	–	–	0.479903	–	–	–
Fusobacterium	Faecalibacterium prausnitzii	Fusobacteria	Firmicutes	–	–	–	–	-0.391583	–	-0.453117
Ruminococcaceae	Blautia obeum	Firmicutes	Firmicutes	0.466052	–	–	–	–	–	0.374526
Lachnospiraceae	Sutterella	Firmicutes	Proteobacteria	0.443775	–	–	0.396774	–	–	–
Ruminococcus	Ruminococcus	Firmicutes	Firmicutes	–	–	0.42527	–	–	0.411565	–
Ruminococcus bromii	Ruminococcus bromii	Firmicutes	Firmicutes	–	–	0.385652	–	–	0.442851	–
Sutterella	Subdoligranulum variabile	Proteobacteria	Firmicutes	–	–	–	–	–	0.38152	0.446023
Coprococcus	Coprococcus	Firmicutes	Firmicutes	–	–	0.447773	–	–	0.379719	–
Prevotella stercorea	Prevotella stercorea	Bacteroidetes	Bacteroidetes	–	–	0.23202	–	–	0.593796	–
Sutterella	Sutterella	Proteobacteria	Proteobacteria	–	–	0.337888	–	–	0.483326	–
Subdoligranulum variabile	Subdoligranulum variabile	Firmicutes	Firmicutes	–	–	0.388561	–	–	0.427024	–
Coprococcus	Blautia	Firmicutes	Firmicutes	–	–	0.457808	–	–	0.352979	–
Faecalibacterium prausnitzii	Parabacteroides	Firmicutes	Bacteroidetes	0.386286	–	–	–	–	–	0.423449
Coprococcus	Bacteroides ovatus	Firmicutes	Bacteroidetes	0.406613	0.399569	–	–	–	–	–
Bacteroides	Pseudomonas veronii	Bacteroidetes	Proteobacteria	–	-0.431143	–	–	-0.367222	–	–
Ruminococcus	Blautia obeum	Firmicutes	Firmicutes	0.499415	0.293954	–	–	–	–	–
Blautia obeum	Clostridium clostridioforme	Firmicutes	Firmicutes	–	0.472082	–	0.312965	–	–	–
Escherichia coli	Oscillospira	Proteobacteria	Firmicutes	–	-0.340696	–	–	-0.439238	–	–
Faecalibacterium prausnitzii	Clostridium clostridioforme	Firmicutes	Firmicutes	–	0.326129	–	–	–	–	0.446219
Bacteroides plebeius	Bacteroides plebeius	Bacteroidetes	Bacteroidetes	–	–	0.424431	–	–	0.346116	–
Coprococcus	Collinsella aerofaciens	Firmicutes	Actinobacteria	–	–	0.347839	0.420593	–	–	–
Faecalibacterium prausnitzii	Collinsella aerofaciens	Firmicutes	Actinobacteria	0.38719	0.381142	–	–	–	–	–
Bacteroides uniformis	Parabacteroides	Bacteroidetes	Bacteroidetes	–	–	–	–	0.421055	–	0.339061
Peptostreptococcus	Mogibacterium	Firmicutes	Firmicutes	–	–	–	–	0.431366	0.326062	–
Collinsella aerofaciens	Collinsella aerofaciens	Actinobacteria	Actinobacteria	–	–	0.429512	–	–	0.323335	–
Pedobacter cryoconitis	Sphingomonadaceae	Bacteroidetes	Proteobacteria	–	–	0.406552	0.339472	–	–	–
Ruminococcus	SMB53	Firmicutes	Firmicutes	0.378069	–	–	–	–	–	0.367582
Actinomyces	Salmonella infantis	Actinobacteria	Firmicutes	0.366385	–	–	0.37869	–	–	–
Clostridium clostridioforme	Blautia	Firmicutes	Firmicutes	–	–	0.373796	–	–	0.370635	–
Coprococcus	Clostridiales	Firmicutes	Firmicutes	–	0.290813	–	0.450563	–	–	–
Enhydrobacter	Erythrobacteraceae	Proteobacteria	Proteobacteria	–	0.398515	–	0.339317	–	–	–
Enterococcus	Ruminococcus gnavus	Firmicutes	Firmicutes	–	–	0.36233	0.371283	–	–	–
Mogibacterium	Porphyromonas endodontalis	Firmicutes	Bacteroidetes	–	–	–	–	–	0.365723	0.359805
Prevotella intermedia	Prevotella intermedia	Bacteroidetes	Bacteroidetes	–	–	–	–	–	0.72504	–
Streptococcus	Neisseria subflava	Firmicutes	Proteobacteria	0.397967	0.320146	–	–	–	–	–
Blautia	Alistipes putredinis	Firmicutes	Bacteroidetes	–	–	–	–	0.399971	–	0.313346
Granulicatella	Peptostreptococcus	Firmicutes	Firmicutes	0.308312	–	–	–	0.404592	–	–
Blautia obeum	Bacteroides plebeius	Firmicutes	Bacteroidetes	–	0.380437	–	0.315009	–	–	–
Prevotella copri	Prevotella stercorea	Bacteroidetes	Bacteroidetes	0.327691	–	–	–	0.363265	–	–
Alistipes onderdonkii	Butyricimonas	Bacteroidetes	Bacteroidetes	–	–	-0.11807	–	0.310913	–	0.261639
Clostridiales	Parabacteroides distasonis	Firmicutes	Bacteroidetes	–	–	0.353607	0.327976	–	–	–
Blautia obeum	Alistipes putredinis	Firmicutes	Bacteroidetes	0.336212	–	–	–	0.345012	–	–
Parvimonas	Granulicatella	Firmicutes	Firmicutes	0.265177	–	–	–	0.413897	–	–
Parvimonas	Prevotella intermedia	Firmicutes	Bacteroidetes	–	–	–	–	0.355149	0.319544	–
Klebsiella	Klebsiella	Proteobacteria	Proteobacteria	–	–	0.417328	–	–	0.246371	–
Clostridiales	Clostridium clostridioforme	Firmicutes	Firmicutes	–	–	0.33694	–	–	–	0.320708
Ruminococcaceae	Collinsella aerofaciens	Firmicutes	Actinobacteria	0.355748	–	–	–	–	–	0.300532
Ruminococcaceae	Sutterella	Firmicutes	Proteobacteria	0.316845	–	–	–	–	–	0.327873
Peptostreptococcus	Porphyromonas endodontalis	Firmicutes	Bacteroidetes	–	–	–	–	–	0.301003	0.342163
Bacteroides uniformis	Alistipes putredinis	Bacteroidetes	Bacteroidetes	–	–	–	–	0.333248	–	0.309347
Blautia	Bacteroides plebeius	Firmicutes	Bacteroidetes	0.241524	0.396996	–	–	–	–	–
Lachnospiraceae	Bacteroides ovatus	Firmicutes	Bacteroidetes	0.333437	–	–	0.291916	–	–	–
Parvimonas	Porphyromonas endodontalis	Firmicutes	Bacteroidetes	-0.02911	–	–	–	0.297764	0.293631	–
Oscillospira	Odoribacter	Firmicutes	Bacteroidetes	0.256821	–	–	–	–	–	0.361855
Bacteroides	Pedobacter cryoconitis	Bacteroidetes	Bacteroidetes	-0.243149	–	–	–	-0.374902	–	–
Bacteroides	Collinsella aerofaciens	Bacteroidetes	Actinobacteria	0.316697	–	–	0.298552	–	–	–
Peptostreptococcus	Peptostreptococcus	Firmicutes	Firmicutes	–	–	–	–	–	0.612355	–
Ruminococcaceae	Butyricicoccus pullicaecorum	Firmicutes	Firmicutes	–	0.334328	0.274896	–	–	–	–
Ruminococcus gnavus	Ruminococcus gnavus	Firmicutes	Firmicutes	–	–	0.372286	–	–	0.233717	–
Bacteroides uniformis	Ruminococcus bromii	Bacteroidetes	Firmicutes	0.260404	–	–	–	0.333097	–	–
Oscillospira	Roseburia faecis	Firmicutes	Firmicutes	–	0.321699	–	0.267171	–	–	–
Alistipes onderdonkii	Ruminococcus gnavus	Bacteroidetes	Firmicutes	–	–	–	–	0.313778	–	0.271854
Peptostreptococcus	Parvimonas	Firmicutes	Firmicutes	–	–	–	–	–	0.572644	–
Prevotella	Prevotella	Bacteroidetes	Bacteroidetes	–	–	–	–	–	0.555476	–
Christensenellaceae	Clostridium	Firmicutes	Firmicutes	–	–	–	–	0.248082	0.271699	–
Streptococcus	Gemella	Firmicutes	Firmicutes	0.518976	–	–	–	–	–	–
Pedobacter cryoconitis	Lysobacter	Bacteroidetes	Proteobacteria	0.438799	–	–	–	–	–	-0.076208
Haemophilus parainfluenzae	Gemella	Proteobacteria	Firmicutes	0.513735	–	–	–	–	–	–
Sutterella	Blautia obeum	Proteobacteria	Firmicutes	0.513006	–	–	–	–	–	–
Fusobacterium	Peptostreptococcus	Fusobacteria	Firmicutes	–	–	–	–	0.506903	–	–
Lachnospiraceae	Lachnospiraceae	Firmicutes	Firmicutes	–	–	0.503169	–	–	–	–
Leptotrichia	Leptotrichia	Fusobacteria	Fusobacteria	–	–	–	–	–	0.500428	–
Bacteroides	Ruminococcus	Bacteroidetes	Firmicutes	0.489178	–	–	–	–	–	–
Ruminococcaceae	Streptococcus luteciae	Firmicutes	Firmicutes	–	-0.19672	–	–	-0.291144	–	–
Gemella	Gemella	Firmicutes	Firmicutes	–	–	–	–	–	0.479686	–
SMB53	Leptotrichia	Firmicutes	Fusobacteria	–	–	–	–	–	-0.208506	-0.268388
SMB53	Serratia marcescens	Firmicutes	Proteobacteria	–	–	0.309271	–	-0.167003	–	–
Faecalibacterium prausnitzii	Faecalibacterium prausnitzii	Firmicutes	Firmicutes	–	–	0.474924	–	–	–	–
Sutterella	Sphingomonadaceae	Proteobacteria	Proteobacteria	–	-0.244068	-0.227984	–	–	–	–
Pedobacter cryoconitis	Pseudomonas veronii	Bacteroidetes	Proteobacteria	–	–	0.470899	–	–	–	–
Fusobacterium	Fusobacterium	Fusobacteria	Fusobacteria	–	–	–	–	–	0.468754	–
Bacteroides	Clostridiales	Bacteroidetes	Firmicutes	–	–	–	0.467574	–	–	–
Fusobacterium	Gemella	Fusobacteria	Firmicutes	–	–	–	–	0.464752	–	–
Streptococcus luteciae	Streptococcus luteciae	Firmicutes	Firmicutes	–	–	–	–	–	0.464149	–
Leptotrichia	Gemella	Fusobacteria	Firmicutes	–	–	–	–	–	0.461904	–
Gemella	Salmonella infantis	Firmicutes	Firmicutes	0.456262	–	–	–	–	–	–
Blautia	Faecalibacterium prausnitzii	Firmicutes	Firmicutes	–	–	0.455405	–	–	–	–
Ruminococcaceae	Parabacteroides distasonis	Firmicutes	Bacteroidetes	0.454785	–	–	–	–	–	–
Porphyromonas endodontalis	Porphyromonas endodontalis	Bacteroidetes	Bacteroidetes	–	–	–	–	–	0.450149	–
Granulicatella	Actinomyces	Firmicutes	Actinobacteria	0.449961	–	–	–	–	–	–
Gemella	Neisseria subflava	Firmicutes	Proteobacteria	0.448171	–	–	–	–	–	–
Parabacteroides distasonis	Parabacteroides distasonis	Bacteroidetes	Bacteroidetes	–	–	0.446197	–	–	–	–
SMB53	SMB53	Firmicutes	Firmicutes	–	–	–	–	–	0.443218	–
Ruminococcaceae	Lachnospiraceae	Firmicutes	Firmicutes	–	–	0.442183	–	–	–	–
Sutterella	Collinsella aerofaciens	Proteobacteria	Actinobacteria	0.439956	–	–	–	–	–	–
Enterobacteriaceae	Enterobacter	Proteobacteria	Proteobacteria	–	0.439342	–	–	–	–	–
Porphyromonas	Porphyromonas	Bacteroidetes	Bacteroidetes	–	–	–	–	–	0.438038	–
Clostridiales	Blautia	Firmicutes	Firmicutes	–	–	0.436851	–	–	–	–
Oscillospira	Bacteroides uniformis	Firmicutes	Bacteroidetes	0.43375	–	–	–	–	–	–
Vibrio cholerae	Acinetobacter	Proteobacteria	Proteobacteria	0.431015	–	–	–	–	–	–
Parvimonas	Fusobacterium	Firmicutes	Fusobacteria	–	–	–	–	–	0.430571	–
Bacteroides ovatus	Bacteroides ovatus	Bacteroidetes	Bacteroidetes	–	–	–	–	–	0.42938	–
Prevotella intermedia	Peptostreptococcus	Bacteroidetes	Firmicutes	–	–	–	–	–	0.427707	–
Prevotella intermedia	Gemella	Bacteroidetes	Firmicutes	–	–	–	–	–	0.422529	–
Parabacteroides distasonis	Campylobacter	Bacteroidetes	Proteobacteria	–	–	–	-0.194534	-0.22726	–	–
Coprococcus	Bacteroides plebeius	Firmicutes	Bacteroidetes	–	0.418914	–	–	–	–	–
Enterobacteriaceae	Enterobacteriaceae	Proteobacteria	Proteobacteria	–	–	–	–	–	0.418802	–
Dorea	Dorea	Firmicutes	Firmicutes	–	–	0.418121	–	–	–	–
Bacteroides uniformis	Bacteroides plebeius	Bacteroidetes	Bacteroidetes	–	0.417896	–	–	–	–	–
Ruminococcaceae	Ruminococcaceae	Firmicutes	Firmicutes	–	–	–	–	–	0.4141	–
Clostridium clostridioforme	Clostridium clostridioforme	Firmicutes	Firmicutes	–	–	0.413897	–	–	–	–
Pseudomonas veronii	Pseudomonas veronii	Proteobacteria	Proteobacteria	–	–	0.413142	–	–	–	–
Oscillospira	Parabacteroides distasonis	Firmicutes	Bacteroidetes	0.412791	–	–	–	–	–	–
Klebsiella pneumoniae	Klebsiella	Proteobacteria	Proteobacteria	–	–	0.408423	–	–	–	–
Peptostreptococcus	Gemella	Firmicutes	Firmicutes	–	–	–	–	–	0.406417	–
Klebsiella pneumoniae	Klebsiella pneumoniae	Proteobacteria	Proteobacteria	–	–	0.402504	–	–	–	–
Pseudomonas veronii	Bacillales	Proteobacteria	Firmicutes	–	0.400808	–	–	–	–	–
Klebsiella	Enterobacter	Proteobacteria	Proteobacteria	–	–	–	0.400689	–	–	–
Leptotrichia	Prevotella intermedia	Fusobacteria	Bacteroidetes	–	–	–	–	–	0.400345	–
Coprococcus	SMB53	Firmicutes	Firmicutes	0.397994	–	–	–	–	–	–
Gemella	Actinomyces	Firmicutes	Actinobacteria	0.396702	–	–	–	–	–	–
Lachnospiraceae	Bacteroides plebeius	Firmicutes	Bacteroidetes	–	0.39611	–	–	–	–	–
Granulicatella	Clostridiales	Firmicutes	Firmicutes	–	–	–	–	–	–	-0.395757
Coprococcus	Lachnospiraceae	Firmicutes	Firmicutes	–	–	0.394409	–	–	–	–
Ruminococcus	Oscillospira	Firmicutes	Firmicutes	–	–	–	–	–	0.392522	–
Coprococcus	Faecalibacterium prausnitzii	Firmicutes	Firmicutes	–	–	0.391877	–	–	–	–
Blautia obeum	Clostridiales	Firmicutes	Firmicutes	–	–	–	–	–	–	0.391623
Aggregatibacter segnis	Aggregatibacter segnis	Proteobacteria	Proteobacteria	–	–	–	–	–	0.390924	–
Enterobacteriaceae	Escherichia coli	Proteobacteria	Proteobacteria	–	–	–	–	–	0.390706	–
Bacteroides uniformis	Bacteroides uniformis	Bacteroidetes	Bacteroidetes	–	–	–	–	–	0.389938	–
Alistipes onderdonkii	Alistipes onderdonkii	Bacteroidetes	Bacteroidetes	–	–	–	–	–	0.38961	–
Parabacteroides distasonis	Eggerthella lenta	Bacteroidetes	Actinobacteria	–	–	–	0.389205	–	–	–
Oscillospira	Subdoligranulum variabile	Firmicutes	Firmicutes	0.388623	–	–	–	–	–	–
Prevotella copri	Collinsella aerofaciens	Bacteroidetes	Actinobacteria	–	–	–	–	–	–	0.388118
Pedobacter cryoconitis	Massilia	Bacteroidetes	Proteobacteria	–	–	0.386239	–	–	–	–
Ruminococcaceae	Blautia	Firmicutes	Firmicutes	–	–	0.385905	–	–	–	–
Coprococcus	Alistipes putredinis	Firmicutes	Bacteroidetes	–	–	–	–	0.384791	–	–
Anaerococcus	Sphingomonas	Firmicutes	Proteobacteria	–	–	–	0.384049	–	–	–
Massilia	Pseudomonas veronii	Proteobacteria	Proteobacteria	–	–	0.38388	–	–	–	–
Prevotella copri	Blautia obeum	Bacteroidetes	Firmicutes	–	–	–	–	–	–	0.383572
Parabacteroides distasonis	Bacteroides	Bacteroidetes	Bacteroidetes	–	–	0.381387	–	–	–	–
Clostridium	Clostridium	Firmicutes	Firmicutes	–	–	–	–	–	0.381092	–
Enterobacteriaceae	Oscillospira	Proteobacteria	Firmicutes	–	–	–	–	-0.379615	–	–
Faecalibacterium prausnitzii	Parabacteroides distasonis	Firmicutes	Bacteroidetes	0.379412	–	–	–	–	–	–
Sutterella	Clostridiales	Proteobacteria	Firmicutes	–	–	–	0.379222	–	–	–
Haemophilus parainfluenzae	Subdoligranulum variabile	Proteobacteria	Firmicutes	–	–	–	–	–	–	0.373978
Pedobacter cryoconitis	Pedobacter cryoconitis	Bacteroidetes	Bacteroidetes	–	–	0.373486	–	–	–	–
Blautia obeum	Butyricimonas	Firmicutes	Bacteroidetes	0.373467	–	–	–	–	–	–
Fusobacterium	Bacteroides fragilis	Fusobacteria	Bacteroidetes	0.372912	–	–	–	–	–	–
Faecalibacterium prausnitzii	Pseudomonas veronii	Firmicutes	Proteobacteria	–	-0.371962	–	–	–	–	–
Coprococcus	Subdoligranulum variabile	Firmicutes	Firmicutes	–	–	–	–	–	0.371565	–
SMB53	Pedobacter cryoconitis	Firmicutes	Bacteroidetes	–	–	–	0.371506	–	–	–
Haemophilus parainfluenzae	Leptotrichia	Proteobacteria	Fusobacteria	0.280237	–	–	-0.089932	–	–	–
Collinsella aerofaciens	Blautia obeum	Actinobacteria	Firmicutes	–	–	0.369875	–	–	–	–
Ruminococcaceae	Faecalibacterium prausnitzii	Firmicutes	Firmicutes	–	–	0.368368	–	–	–	–
Subdoligranulum variabile	Prevotella copri	Firmicutes	Bacteroidetes	–	–	–	–	–	–	0.367791
Clostridium clostridioforme	Faecalibacterium prausnitzii	Firmicutes	Firmicutes	–	–	0.367709	–	–	–	–
Ruminococcus	Sutterella	Firmicutes	Proteobacteria	0.365139	–	–	–	–	–	–
Blautia	Bacteroides	Firmicutes	Bacteroidetes	–	–	0.364266	–	–	–	–
Fusobacterium	Granulicatella	Fusobacteria	Firmicutes	–	–	–	–	0.364023	–	–
Pseudomonas veronii	Massilia	Proteobacteria	Proteobacteria	–	0.363596	–	–	–	–	–
Haemophilus parainfluenzae	Neisseria subflava	Proteobacteria	Proteobacteria	0.363367	–	–	–	–	–	–
Clostridiales	Staphylococcus epidermidis	Firmicutes	Firmicutes	-0.192834	–	–	–	–	–	-0.168907
Fusobacterium	Blautia	Fusobacteria	Firmicutes	–	–	–	–	–	–	-0.36128
Blautia obeum	Butyricicoccus pullicaecorum	Firmicutes	Firmicutes	0.360764	–	–	–	–	–	–
Haemophilus parainfluenzae	Klebsiella	Proteobacteria	Proteobacteria	–	–	–	–	–	–	0.358157
Granulicatella	Neisseria subflava	Firmicutes	Proteobacteria	0.356429	–	–	–	–	–	–
Sutterella	Parabacteroides distasonis	Proteobacteria	Bacteroidetes	0.354922	–	–	–	–	–	–
Parabacteroides distasonis	Ruminococcaceae	Bacteroidetes	Firmicutes	–	–	0.354207	–	–	–	–
Collinsella aerofaciens	Alistipes onderdonkii	Actinobacteria	Bacteroidetes	–	-0.163355	–	–	–	–	-0.190665
Ruminococcus	Bacteroides ovatus	Firmicutes	Bacteroidetes	0.352155	–	–	–	–	–	–
Bacteroides uniformis	Ruminococcus	Bacteroidetes	Firmicutes	–	–	–	–	–	0.351963	–
Mogibacterium	Parvimonas	Firmicutes	Firmicutes	–	–	–	–	–	0.351373	–
Mogibacterium	Mogibacterium	Firmicutes	Firmicutes	–	–	–	–	–	0.351021	–
Bacteroides	Ruminococcaceae	Bacteroidetes	Firmicutes	0.350731	–	–	–	–	–	–
Ruminococcaceae	Prevotella copri	Firmicutes	Bacteroidetes	–	–	–	–	–	–	0.349816
Bacteroides fragilis	Ruminococcaceae	Bacteroidetes	Firmicutes	–	–	–	–	-0.349462	–	–
Faecalibacterium prausnitzii	Bacteroides plebeius	Firmicutes	Bacteroidetes	–	0.349291	–	–	–	–	–
Prevotella intermedia	Leptotrichia	Bacteroidetes	Fusobacteria	–	–	–	–	0.348596	–	–
Prevotella tannerae	Prevotella tannerae	Bacteroidetes	Bacteroidetes	–	–	–	–	–	0.346852	–
Ruminococcus bromii	Campylobacter	Firmicutes	Proteobacteria	–	–	–	–	-0.169088	-0.17751	–
Haemophilus parainfluenzae	Peptostreptococcus	Proteobacteria	Firmicutes	0.346534	–	–	–	–	–	–
Fusobacterium	Clostridium clostridioforme	Fusobacteria	Firmicutes	–	–	–	–	–	–	-0.344565
Clostridiales	Butyricicoccus pullicaecorum	Firmicutes	Firmicutes	–	–	0.343536	–	–	–	–
Actinomyces	Leptotrichia	Actinobacteria	Fusobacteria	0.342514	–	–	–	–	–	–
Serratia marcescens	Acinetobacter	Proteobacteria	Proteobacteria	–	0.342178	–	–	–	–	–
Clostridiales	Coprococcus	Firmicutes	Firmicutes	–	–	0.341997	–	–	–	–
Clostridiales	Blautia obeum	Firmicutes	Firmicutes	–	–	0.341208	–	–	–	–
Alistipes putredinis	Odoribacter	Bacteroidetes	Bacteroidetes	–	–	–	–	–	–	0.340925
Blautia	Prevotella copri	Firmicutes	Bacteroidetes	–	–	–	–	–	–	0.340674
Bacteroides uniformis	Lachnospiraceae	Bacteroidetes	Firmicutes	–	–	–	–	–	0.340562	–
Clostridium clostridioforme	Lachnospiraceae	Firmicutes	Firmicutes	–	–	0.339593	–	–	–	–
Lachnospiraceae	Vibrio cholerae	Firmicutes	Proteobacteria	–	–	–	-0.107805	–	-0.231576	–
Sneathia	Bacillales	Fusobacteria	Firmicutes	–	–	0.339347	–	–	–	–
Subdoligranulum variabile	Coprococcus	Firmicutes	Firmicutes	–	–	0.339285	–	–	–	–
Blautia	SMB53	Firmicutes	Firmicutes	0.339134	–	–	–	–	–	–
Bacteroides coprophilus	Clostridiaceae	Bacteroidetes	Firmicutes	–	–	0.339067	–	–	–	–
Coprococcus	Prevotella copri	Firmicutes	Bacteroidetes	–	–	–	–	–	–	0.338816
Parvimonas	Mogibacterium	Firmicutes	Firmicutes	–	–	–	–	0.337984	–	–
Sutterella	Parabacteroides	Proteobacteria	Bacteroidetes	0.33781	–	–	–	–	–	–
Gemella	Leptotrichia	Firmicutes	Fusobacteria	–	–	–	–	0.337551	–	–
Clostridium clostridioforme	Coprococcus	Firmicutes	Firmicutes	–	–	0.337119	–	–	–	–
Ruminococcaceae	Odoribacter	Firmicutes	Bacteroidetes	–	–	–	–	–	–	0.337096
Ruminococcus bromii	Bacteroides plebeius	Firmicutes	Bacteroidetes	–	–	0.33698	–	–	–	–
Finegoldia	Acinetobacter lwoffii	Firmicutes	Proteobacteria	0.336338	–	–	–	–	–	–
Clostridium clostridioforme	Odoribacter	Firmicutes	Bacteroidetes	–	–	–	–	–	–	0.336041
Parabacteroides	Parabacteroides	Bacteroidetes	Bacteroidetes	–	–	0.335747	–	–	–	–
Rhodanobacter terrae	Butyricimonas	Proteobacteria	Bacteroidetes	–	-0.176506	–	–	–	–	-0.158975
Ruminococcus bromii	Coprococcus	Firmicutes	Firmicutes	–	–	0.335454	–	–	–	–
Aeromonas caviae	Aeromonas caviae	Proteobacteria	Proteobacteria	–	–	0.335126	–	–	–	–
Clostridiales	Eggerthella lenta	Firmicutes	Actinobacteria	–	–	–	0.33362	–	–	–
Clostridiales	Bacteroides ovatus	Firmicutes	Bacteroidetes	–	–	–	0.333591	–	–	–
Lachnospiraceae	SMB53	Firmicutes	Firmicutes	0.332514	–	–	–	–	–	–
Coprococcus	Ruminococcus bromii	Firmicutes	Firmicutes	–	–	–	–	0.332393	–	–
Pseudomonas veronii	Vibrio cholerae	Proteobacteria	Proteobacteria	0.332184	–	–	–	–	–	–
Pseudomonas veronii	Erythrobacteraceae	Proteobacteria	Proteobacteria	–	–	0.332062	–	–	–	–
Bacteroides uniformis	Sutterella	Bacteroidetes	Proteobacteria	0.331836	–	–	–	–	–	–
Oscillospira	Clostridium clostridioforme	Firmicutes	Firmicutes	–	–	–	–	–	–	0.331573
Clostridium clostridioforme	Parabacteroides	Firmicutes	Bacteroidetes	–	–	–	–	–	–	0.331087
Streptococcus	Finegoldia	Firmicutes	Firmicutes	–	0.330584	–	–	–	–	–
Subdoligranulum variabile	Fusobacterium	Firmicutes	Fusobacteria	–	–	–	–	–	-0.329557	–
Ruminococcaceae	Bacteroides uniformis	Firmicutes	Bacteroidetes	0.328489	–	–	–	–	–	–
Blautia obeum	Coprococcus	Firmicutes	Firmicutes	–	–	0.328342	–	–	–	–
Oscillospira	Christensenellaceae	Firmicutes	Firmicutes	–	–	–	–	–	–	0.328142
Streptococcus	Haemophilus influenzae	Firmicutes	Proteobacteria	–	–	–	–	–	–	0.327841
SMB53	Christensenellaceae	Firmicutes	Firmicutes	–	–	–	–	0.327472	–	–
Ruminococcus bromii	Parabacteroides	Firmicutes	Bacteroidetes	–	0.32642	–	–	–	–	–
Corynebacterium	Finegoldia	Actinobacteria	Firmicutes	–	0.326226	–	–	–	–	–
Blautia obeum	Parabacteroides distasonis	Firmicutes	Bacteroidetes	0.326017	–	–	–	–	–	–
Christensenellaceae	Christensenellaceae	Firmicutes	Firmicutes	–	–	–	–	–	0.325868	–
Clostridiales	Faecalibacterium prausnitzii	Firmicutes	Firmicutes	–	–	0.325128	–	–	–	–
Sphingomonadaceae	Delftia	Proteobacteria	Proteobacteria	–	0.323408	–	–	–	–	–
Bacteroides plebeius	Clostridium clostridioforme	Bacteroidetes	Firmicutes	–	–	–	0.322951	–	–	–
Porphyromonas endodontalis	Porphyromonas	Bacteroidetes	Bacteroidetes	–	–	–	–	0.322861	–	–
Ruminococcus	Parabacteroides	Firmicutes	Bacteroidetes	0.322638	–	–	–	–	–	–
Ruminococcus	Prevotella intermedia	Firmicutes	Bacteroidetes	–	-0.135343	-0.187006	–	–	–	–
Sneathia	Delftia	Fusobacteria	Proteobacteria	–	–	0.32187	–	–	–	–
Streptococcus	Klebsiella pneumoniae	Firmicutes	Proteobacteria	–	0.32172	–	–	–	–	–
Prevotella intermedia	Porphyromonas endodontalis	Bacteroidetes	Bacteroidetes	–	–	–	–	–	0.320464	–
Prevotella stercorea	Prevotella copri	Bacteroidetes	Bacteroidetes	–	–	–	–	–	0.320007	–
Alistipes putredinis	Alistipes putredinis	Bacteroidetes	Bacteroidetes	–	–	–	–	–	0.319756	–
Escherichia coli	Mogibacterium	Proteobacteria	Firmicutes	–	0.319177	–	–	–	–	–
Blautia	Butyricimonas	Firmicutes	Bacteroidetes	0.318656	–	–	–	–	–	–
Fusobacterium	Sutterella	Fusobacteria	Proteobacteria	–	–	–	–	–	-0.317583	–
Clostridiales	Collinsella aerofaciens	Firmicutes	Actinobacteria	–	–	–	0.317309	–	–	–
Collinsella aerofaciens	Prevotella copri	Actinobacteria	Bacteroidetes	–	–	–	–	–	0.316199	–
Bacteroides ovatus	Butyricimonas	Bacteroidetes	Bacteroidetes	0.315153	–	–	–	–	–	–
Ruminococcaceae	Clostridium clostridioforme	Firmicutes	Firmicutes	–	–	–	–	–	–	0.314281
Blautia obeum	Blautia obeum	Firmicutes	Firmicutes	–	–	–	–	–	0.314249	–
Parabacteroides distasonis	Collinsella aerofaciens	Bacteroidetes	Actinobacteria	0.314141	–	–	–	–	–	–
Blautia obeum	SMB53	Firmicutes	Firmicutes	0.313247	–	–	–	–	–	–
Corynebacterium	Anaerococcus	Actinobacteria	Firmicutes	–	–	–	0.312725	–	–	–
Lachnospiraceae	Pseudomonas veronii	Firmicutes	Proteobacteria	–	-0.311392	–	–	–	–	–
Ruminococcus	Porphyromonas	Firmicutes	Bacteroidetes	–	-0.110927	-0.084973	-0.115365	–	–	–
Alistipes onderdonkii	Christensenellaceae	Bacteroidetes	Firmicutes	–	–	–	–	0.310907	–	–
Ruminococcus bromii	Blautia obeum	Firmicutes	Firmicutes	–	–	0.310502	–	–	–	–
Clostridium clostridioforme	Alistipes putredinis	Firmicutes	Bacteroidetes	–	–	–	–	–	–	0.310375
Eggerthella lenta	Parabacteroides distasonis	Actinobacteria	Bacteroidetes	–	–	0.309791	–	–	–	–
Faecalibacterium prausnitzii	Clostridium	Firmicutes	Firmicutes	–	–	–	–	–	–	0.309226
Ruminococcus	Christensenellaceae	Firmicutes	Firmicutes	0.309076	–	–	–	–	–	–
Collinsella aerofaciens	Clostridium clostridioforme	Actinobacteria	Firmicutes	–	–	0.30899	–	–	–	–
Bacteroides ovatus	Eggerthella lenta	Bacteroidetes	Actinobacteria	–	–	–	0.308566	–	–	–
Gemella	Clostridiales	Firmicutes	Firmicutes	–	–	–	–	–	–	-0.308092
Rhodanobacter terrae	Delftia	Proteobacteria	Proteobacteria	–	–	–	–	0.307928	–	–
Granulicatella	Leptotrichia	Firmicutes	Fusobacteria	0.307651	–	–	–	–	–	–
Bacteroides ovatus	Parabacteroides distasonis	Bacteroidetes	Bacteroidetes	–	–	0.30725	–	–	–	–
Oscillospira	SMB53	Firmicutes	Firmicutes	0.305527	–	–	–	–	–	–
Sphingomonadaceae	Sphingomonadaceae	Proteobacteria	Proteobacteria	–	–	0.303481	–	–	–	–
Escherichia coli	Roseburia faecis	Proteobacteria	Firmicutes	–	-0.303425	–	–	–	–	–
Salmonella infantis	Haemophilus influenzae	Firmicutes	Proteobacteria	–	–	–	0.303117	–	–	–
Ruminococcus gnavus	Eggerthella lenta	Firmicutes	Actinobacteria	–	–	0.303035	–	–	–	–
Parabacteroides	Odoribacter	Bacteroidetes	Bacteroidetes	–	–	–	–	0.302675	–	–
SMB53	Enterobacteriaceae	Firmicutes	Proteobacteria	–	–	–	–	–	-0.302047	–
Parabacteroides distasonis	Parabacteroides	Bacteroidetes	Bacteroidetes	0.300829	–	–	–	–	–	–
Parvimonas	Aggregatibacter segnis	Firmicutes	Proteobacteria	–	–	–	–	–	0.298428	–
Granulicatella	Haemophilus influenzae	Firmicutes	Proteobacteria	–	–	–	0.298283	–	–	–
Bacteroides plebeius	Lachnospiraceae	Bacteroidetes	Firmicutes	–	–	0.298274	–	–	–	–
Peptostreptococcus	Leptotrichia	Firmicutes	Fusobacteria	–	–	–	–	0.298155	–	–
Subdoligranulum variabile	Roseburia faecis	Firmicutes	Firmicutes	-0.13457	–	–	–	–	–	-0.163267
Blautia obeum	Bacteroides ovatus	Firmicutes	Bacteroidetes	0.297763	–	–	–	–	–	–
Bacteroides ovatus	Parabacteroides	Bacteroidetes	Bacteroidetes	–	0.297613	–	–	–	–	–
Subdoligranulum variabile	Blautia obeum	Firmicutes	Firmicutes	0.297559	–	–	–	–	–	–
Sutterella	Butyricicoccus pullicaecorum	Proteobacteria	Firmicutes	0.297477	–	–	–	–	–	–
Sutterella	Prevotella stercorea	Proteobacteria	Bacteroidetes	0.297335	–	–	–	–	–	–
Prevotella stercorea	Parabacteroides	Bacteroidetes	Bacteroidetes	–	–	–	–	0.297114	–	–
Ruminococcus	Alistipes putredinis	Firmicutes	Bacteroidetes	–	–	–	–	–	–	0.296591
Pedobacter cryoconitis	Acinetobacter lwoffii	Bacteroidetes	Proteobacteria	–	–	–	–	0.296165	–	–
Bacteroides uniformis	Butyricimonas	Bacteroidetes	Bacteroidetes	0.295965	–	–	–	–	–	–
Bacteroides fragilis	Streptococcus luteciae	Bacteroidetes	Firmicutes	–	–	–	–	–	0.295545	–
Streptococcus	Leptotrichia	Firmicutes	Fusobacteria	0.295456	–	–	–	–	–	–
Lysobacter	Erythrobacteraceae	Proteobacteria	Proteobacteria	–	–	0.295279	–	–	–	–
02d06	Clostridiaceae	Firmicutes	Firmicutes	–	–	–	–	–	–	0.293508
Faecalibacterium prausnitzii	SMB53	Firmicutes	Firmicutes	0.293169	–	–	–	–	–	–
Ruminococcus bromii	Neisseria subflava	Firmicutes	Proteobacteria	–	-0.157725	–	-0.135357	–	–	–
Actinomyces	Neisseria subflava	Actinobacteria	Proteobacteria	0.292411	–	–	–	–	–	–
Clostridiales	Roseburia faecis	Firmicutes	Firmicutes	–	–	–	0.292185	–	–	–
Corynebacterium	Odoribacter	Actinobacteria	Bacteroidetes	-0.099105	–	–	–	–	-0.19282	–
Enterobacteriaceae	Acinetobacter	Proteobacteria	Proteobacteria	–	0.291831	–	–	–	–	–
Klebsiella pneumoniae	Acinetobacter lwoffii	Proteobacteria	Proteobacteria	–	–	–	0.29175	–	–	–
Collinsella aerofaciens	Staphylococcus epidermidis	Actinobacteria	Firmicutes	–	-0.200977	–	–	–	–	-0.090172
Blautia	Bacteroides coprophilus	Firmicutes	Bacteroidetes	–	–	–	0.290578	–	–	–
Massilia	Lysobacter	Proteobacteria	Proteobacteria	–	–	0.290497	–	–	–	–
Faecalibacterium prausnitzii	Ruminococcus bromii	Firmicutes	Firmicutes	–	–	–	0.290271	–	–	–
Ruminococcus	Alistipes onderdonkii	Firmicutes	Bacteroidetes	0.289856	–	–	–	–	–	–
Ruminococcus gnavus	Parabacteroides distasonis	Firmicutes	Bacteroidetes	–	–	0.289613	–	–	–	–
Coprococcus	Mogibacterium	Firmicutes	Firmicutes	–	–	–	–	–	–	-0.28925
Sphingomonas	Blastomonas	Proteobacteria	Proteobacteria	–	–	0.28776	–	–	–	–
Peptostreptococcus	Actinomyces	Firmicutes	Actinobacteria	0.287525	–	–	–	–	–	–
Lachnospiraceae	Bacillales	Firmicutes	Firmicutes	–	-0.287437	–	–	–	–	–
Butyricicoccus pullicaecorum	Vibrio cholerae	Firmicutes	Proteobacteria	–	–	–	-0.06433	–	-0.222759	–
Roseburia faecis	Oscillospira	Firmicutes	Firmicutes	–	–	0.286977	–	–	–	–
Sutterella	Parvimonas	Proteobacteria	Firmicutes	–	–	–	–	–	-0.286063	–
Bacteroides fragilis	Enterococcus	Bacteroidetes	Firmicutes	–	0.286035	–	–	–	–	–
Bacteroides fragilis	Campylobacter	Bacteroidetes	Proteobacteria	–	–	–	–	–	0.285888	–
Leptotrichia	Clostridium	Fusobacteria	Firmicutes	–	–	-0.110896	–	-0.174726	–	–
Streptococcus luteciae	Ruminococcaceae	Firmicutes	Firmicutes	–	–	–	–	–	-0.284205	–
Parvimonas	Prevotella tannerae	Firmicutes	Bacteroidetes	-0.048358	–	–	–	–	–	0.233853
Blautia obeum	Alistipes onderdonkii	Firmicutes	Bacteroidetes	0.281805	–	–	–	–	–	–
Bacteroides fragilis	Ruminococcus gnavus	Bacteroidetes	Firmicutes	–	–	0.280662	–	–	–	–
Parabacteroides distasonis	Prevotella	Bacteroidetes	Bacteroidetes	–	–	–	–	–	-0.280324	–
Ruminococcaceae	Butyricimonas	Firmicutes	Bacteroidetes	0.280085	–	–	–	–	–	–
Sphingomonadaceae	Blastomonas	Proteobacteria	Proteobacteria	–	–	–	0.279486	–	–	–
Clostridiales	Campylobacter	Firmicutes	Proteobacteria	–	–	–	–	–	–	-0.27898
Anaerococcus	Bacillales	Firmicutes	Firmicutes	–	–	–	0.278862	–	–	–
Pseudomonas veronii	Rhodanobacter terrae	Proteobacteria	Proteobacteria	0.278699	–	–	–	–	–	–
Clostridiales	Parabacteroides	Firmicutes	Bacteroidetes	–	–	0.277101	–	–	–	–
Sphingomonadaceae	Staphylococcus epidermidis	Proteobacteria	Firmicutes	–	0.275948	–	–	–	–	–
Blautia	Christensenellaceae	Firmicutes	Firmicutes	0.275711	–	–	–	–	–	–
Blautia	Alistipes onderdonkii	Firmicutes	Bacteroidetes	0.275345	–	–	–	–	–	–
Pseudomonas veronii	Sutterella	Proteobacteria	Proteobacteria	–	–	–	–	-0.275061	–	–
Sutterella	Pedobacter cryoconitis	Proteobacteria	Bacteroidetes	–	–	–	–	-0.274809	–	–
Ruminococcaceae	Vibrio cholerae	Firmicutes	Proteobacteria	–	–	–	–	-0.273335	–	–
Butyricimonas	Butyricimonas	Bacteroidetes	Bacteroidetes	–	–	–	–	–	0.27261	–
Bacteroides coprophilus	Bacteroides coprophilus	Bacteroidetes	Bacteroidetes	–	–	–	–	–	0.272554	–
Clostridium clostridioforme	Roseburia faecis	Firmicutes	Firmicutes	–	–	–	–	0.271842	–	–
Faecalibacterium prausnitzii	Butyricimonas	Firmicutes	Bacteroidetes	0.269672	–	–	–	–	–	–
Ruminococcus bromii	Roseburia faecis	Firmicutes	Firmicutes	–	0.268672	–	–	–	–	–
Enterococcus	Enterococcus	Firmicutes	Firmicutes	–	–	–	–	–	0.268654	–
Bacteroides ovatus	Roseburia faecis	Bacteroidetes	Firmicutes	–	–	–	0.268216	–	–	–
Pseudomonas veronii	Acinetobacter	Proteobacteria	Proteobacteria	0.266916	–	–	–	–	–	–
Parvimonas	Haemophilus parainfluenzae	Firmicutes	Proteobacteria	0.266314	–	–	–	–	–	–
Oscillospira	Sphingomonas	Firmicutes	Proteobacteria	–	–	–	–	-0.135222	-0.130918	–
Lachnospiraceae	Odoribacter	Firmicutes	Bacteroidetes	–	–	–	–	–	–	0.262464
Fusobacterium	Enterococcus	Fusobacteria	Firmicutes	–	–	–	–	0.262436	–	–
Streptococcus	Peptostreptococcus	Firmicutes	Firmicutes	0.262148	–	–	–	–	–	–
Streptococcus luteciae	Eggerthella lenta	Firmicutes	Actinobacteria	–	–	–	–	–	0.260989	–
Actinomyces	Cloacibacterium	Actinobacteria	Bacteroidetes	–	–	–	–	0.259652	–	–
Sphingomonas	Pseudomonas veronii	Proteobacteria	Proteobacteria	–	–	0.259407	–	–	–	–
Bacteroides	Butyricicoccus pullicaecorum	Bacteroidetes	Firmicutes	–	–	0.258337	–	–	–	–
Pedobacter cryoconitis	Escherichia coli	Bacteroidetes	Proteobacteria	–	–	–	–	–	0.255894	–
Streptococcus	Lactobacillus	Firmicutes	Firmicutes	–	–	–	–	–	–	0.255691
Roseburia faecis	Roseburia faecis	Firmicutes	Firmicutes	–	–	–	–	–	0.255111	–
Aggregatibacter segnis	Alistipes putredinis	Proteobacteria	Bacteroidetes	-0.064148	–	–	–	–	–	-0.190951
Gemella	Campylobacter	Firmicutes	Proteobacteria	–	–	–	0.254085	–	–	–
Faecalibacterium prausnitzii	Roseburia faecis	Firmicutes	Firmicutes	–	–	–	0.253467	–	–	–
Clostridium clostridioforme	Campylobacter	Firmicutes	Proteobacteria	-0.081296	–	–	-0.171041	–	–	–
Pseudomonas veronii	Parabacteroides distasonis	Proteobacteria	Bacteroidetes	–	–	–	–	-0.252089	–	–
Collinsella aerofaciens	Prevotella stercorea	Actinobacteria	Bacteroidetes	0.249173	–	–	–	–	–	–
Oscillospira	Campylobacter shigelloides	Firmicutes	Proteobacteria	–	-0.096023	-0.151719	–	–	–	–
Prevotella intermedia	Alistipes onderdonkii	Bacteroidetes	Bacteroidetes	-0.067365	–	-0.096357	-0.083269	–	–	–
Peptostreptococcus	Anaerococcus	Firmicutes	Firmicutes	–	–	-0.09914	-0.147832	–	–	–
Pedobacter cryoconitis	Enterobacteriaceae	Bacteroidetes	Proteobacteria	–	–	–	–	–	0.24646	–
Parabacteroides distasonis	Pedobacter cryoconitis	Bacteroidetes	Bacteroidetes	–	–	–	–	-0.246443	–	–
Clostridiales	Neisseria subflava	Firmicutes	Proteobacteria	–	–	–	–	–	–	-0.245302
Haemophilus parainfluenzae	Christensenellaceae	Proteobacteria	Firmicutes	–	–	–	–	–	–	-0.243257
Butyricimonas	Bacteroides ovatus	Bacteroidetes	Bacteroidetes	–	–	–	–	–	0.241626	–
Rhodanobacter terrae	Lysobacter	Proteobacteria	Proteobacteria	–	0.240802	–	–	–	–	–
Enterobacteriaceae	Caulobacteraceae	Proteobacteria	Proteobacteria	–	–	–	–	–	0.236583	–
Blautia	Aggregatibacter segnis	Firmicutes	Proteobacteria	–	–	-0.234607	–	–	–	–
Enterobacteriaceae	Pedobacter cryoconitis	Proteobacteria	Bacteroidetes	–	–	–	–	–	–	0.232584
Clostridium clostridioforme	Rhodanobacter terrae	Firmicutes	Proteobacteria	–	–	–	-0.232284	–	–	–
Granulicatella	Acinetobacter	Firmicutes	Proteobacteria	–	–	–	-0.23081	–	–	–
Gemella	Subdoligranulum variabile	Firmicutes	Firmicutes	–	-0.230663	–	–	–	–	–
Prevotella	Lysobacter	Bacteroidetes	Proteobacteria	–	–	0.228334	–	–	–	–
Blautia	Pedobacter cryoconitis	Firmicutes	Bacteroidetes	-0.22577	–	–	–	–	–	–
Christensenellaceae	Prevotella tannerae	Firmicutes	Bacteroidetes	-0.066028	–	–	–	–	–	-0.159319
Blautia	Pseudomonas veronii	Firmicutes	Proteobacteria	-0.222333	–	–	–	–	–	–
Bacteroides fragilis	Prevotella copri	Bacteroidetes	Bacteroidetes	-0.221827	–	–	–	–	–	–
Sutterella	Delftia	Proteobacteria	Proteobacteria	–	-0.220735	–	–	–	–	–
Parabacteroides distasonis	Blastomonas	Bacteroidetes	Proteobacteria	-0.038363	–	–	–	-0.181337	–	–
Pseudomonas veronii	Odoribacter	Proteobacteria	Bacteroidetes	–	–	–	–	-0.219639	–	–
Ruminococcus gnavus	Subdoligranulum variabile	Firmicutes	Firmicutes	–	–	–	–	–	-0.218611	–
Leptotrichia	Dorea	Fusobacteria	Firmicutes	–	–	-0.112998	-0.105127	–	–	–
Alistipes putredinis	Dorea	Bacteroidetes	Firmicutes	-0.092137	-0.125556	–	–	–	–	–
Acinetobacter lwoffii	Ruminococcaceae	Proteobacteria	Firmicutes	–	–	–	–	–	-0.216792	–
Prevotella copri	Fusobacterium	Bacteroidetes	Fusobacteria	–	–	-0.216518	–	–	–	–
Massilia	Ruminococcaceae	Proteobacteria	Firmicutes	–	–	-0.215408	–	–	–	–
Streptococcus	Bacteroides ovatus	Firmicutes	Bacteroidetes	-0.214921	–	–	–	–	–	–
Ruminococcaceae	Sphingomonas	Firmicutes	Proteobacteria	–	–	–	–	-0.084668	-0.128591	–
Parabacteroides	Mogibacterium	Bacteroidetes	Firmicutes	–	–	–	–	–	–	-0.212689
Clostridium clostridioforme	Staphylococcus epidermidis	Firmicutes	Firmicutes	–	-0.212645	–	–	–	–	–
Pedobacter cryoconitis	Oscillospira	Bacteroidetes	Firmicutes	–	–	–	–	–	-0.212447	–
Actinomyces	Butyricicoccus pullicaecorum	Actinobacteria	Firmicutes	–	–	–	–	–	-0.211855	–
Pseudomonas veronii	Oscillospira	Proteobacteria	Firmicutes	–	–	–	–	–	-0.211713	–
Alistipes putredinis	Campylobacter	Bacteroidetes	Proteobacteria	–	–	–	–	–	-0.211708	–
Pseudomonas veronii	Parabacteroides	Proteobacteria	Bacteroidetes	-0.210079	–	–	–	–	–	–
Serratia marcescens	Escherichia coli	Proteobacteria	Proteobacteria	–	–	–	–	–	0.210047	–
Ruminococcus	Prevotella	Firmicutes	Bacteroidetes	–	-0.106243	-0.102263	–	–	–	–
Sneathia	Butyricimonas	Fusobacteria	Bacteroidetes	–	–	–	–	-0.082041	-0.126242	–
Granulicatella	Serratia marcescens	Firmicutes	Proteobacteria	–	–	–	–	–	0.206489	–
Plesiomonas shigelloides	Bacteroides coprophilus	Proteobacteria	Bacteroidetes	–	–	–	-0.110091	–	-0.096348	–
Campylobacter shigelloides	Pseudomonas veronii	Proteobacteria	Proteobacteria	–	–	0.206423	–	–	–	–
Sutterella	Staphylococcus epidermidis	Proteobacteria	Firmicutes	–	-0.205894	–	–	–	–	–
Pseudomonas veronii	Prevotella	Proteobacteria	Bacteroidetes	–	0.204495	–	–	–	–	–
Pedobacter cryoconitis	Parabacteroides	Bacteroidetes	Bacteroidetes	–	–	–	–	-0.202195	–	–
Oscillospira	Neisseria subflava	Firmicutes	Proteobacteria	–	–	–	–	–	–	-0.201746
Prevotella intermedia	Mogibacteriaceae	Bacteroidetes	Firmicutes	-0.071123	–	–	-0.129901	–	–	–
Blastomonas	Oscillospira	Proteobacteria	Firmicutes	–	–	–	–	–	-0.200065	–
Bacteroides uniformis	Prevotella stercorea	Bacteroidetes	Bacteroidetes	–	–	–	-0.199834	–	–	–
Leptotrichia	Comamonas	Fusobacteria	Proteobacteria	–	–	0.199438	–	–	–	–
Sutterella	Serratia marcescens	Proteobacteria	Proteobacteria	–	-0.199267	–	–	–	–	–
Massilia	Ruminococcus	Proteobacteria	Firmicutes	–	–	-0.198355	–	–	–	–
Prevotella stercorea	Ruminococcus gnavus	Bacteroidetes	Firmicutes	-0.197336	–	–	–	–	–	–
Mogibacteriaceae	Enterococcus	Firmicutes	Firmicutes	–	–	–	–	–	-0.197024	–
Salmonella infantis	02d06	Firmicutes	Firmicutes	–	–	–	-0.196579	–	–	–
Roseburia faecis	Massilia	Firmicutes	Proteobacteria	-0.043806	-0.151518	–	–	–	–	–
Prevotella copri	Eggerthella lenta	Bacteroidetes	Actinobacteria	–	–	–	–	–	-0.194357	–
SMB53	Klebsiella	Firmicutes	Proteobacteria	–	–	–	–	–	–	-0.194233
Coprococcus	Serratia marcescens	Firmicutes	Proteobacteria	–	–	–	–	-0.193867	–	–
Haemophilus parainfluenzae	Staphylococcus epidermidis	Proteobacteria	Firmicutes	–	–	–	-0.193707	–	–	–
Bacteroides uniformis	Porphyromonas	Bacteroidetes	Bacteroidetes	–	-0.10127	-0.092387	–	–	–	–
Pseudomonas veronii	Lactobacillus	Proteobacteria	Firmicutes	–	0.192785	–	–	–	–	–
Ruminococcus gnavus	Granulicatella	Firmicutes	Firmicutes	–	–	-0.189668	–	–	–	–
Blastomonas	Lachnospiraceae	Proteobacteria	Firmicutes	–	–	–	–	–	-0.189469	–
Caulobacteraceae	Odoribacter	Proteobacteria	Bacteroidetes	-0.050154	–	–	–	-0.138037	–	–
Christensenellaceae	Serratia marcescens	Firmicutes	Proteobacteria	-0.067514	–	–	–	–	-0.120617	–
Campylobacter shigelloides	Odoribacter	Proteobacteria	Bacteroidetes	–	–	-0.087251	–	-0.100784	–	–
Prevotella copri	Neisseria subflava	Bacteroidetes	Proteobacteria	–	–	–	–	-0.187662	–	–
Prevotella copri	Streptococcus luteciae	Bacteroidetes	Firmicutes	–	–	–	–	-0.186659	–	–
Blautia obeum	Prevotella intermedia	Firmicutes	Bacteroidetes	–	–	-0.185685	–	–	–	–
Porphyromonas endodontalis	Pseudomonas veronii	Bacteroidetes	Proteobacteria	–	–	0.185554	–	–	–	–
Enhydrobacter	Paracoccus aminovorans	Proteobacteria	Proteobacteria	–	–	–	–	–	–	0.183502
Granulicatella	Bacteroides ovatus	Firmicutes	Bacteroidetes	-0.183333	–	–	–	–	–	–
Salmonella infantis	Bacteroides ovatus	Firmicutes	Bacteroidetes	-0.183266	–	–	–	–	–	–
Pedobacter cryoconitis	Clostridiales	Bacteroidetes	Firmicutes	–	–	–	–	–	-0.182646	–
Ruminococcaceae	Acinetobacter lwoffii	Firmicutes	Proteobacteria	–	–	–	-0.181706	–	–	–
Parabacteroides	Massilia	Bacteroidetes	Proteobacteria	–	–	-0.181445	–	–	–	–
Butyricicoccus pullicaecorum	Ruminococcus gnavus	Firmicutes	Firmicutes	–	–	–	–	-0.181363	–	–
Finegoldia	Subdoligranulum variabile	Firmicutes	Firmicutes	–	–	-0.1802	–	–	–	–
Streptococcus	Butyricimonas	Firmicutes	Bacteroidetes	-0.180057	–	–	–	–	–	–
Sutterella	Paracoccus aminovorans	Proteobacteria	Proteobacteria	–	–	–	-0.107465	-0.07244	–	–
Sutterella	Blastomonas	Proteobacteria	Proteobacteria	–	–	–	–	-0.179577	–	–
Ruminococcus	Pedobacter cryoconitis	Firmicutes	Bacteroidetes	-0.1795	–	–	–	–	–	–
Paracoccus aminovorans	Sphingomonadaceae	Proteobacteria	Proteobacteria	–	–	0.178889	–	–	–	–
Eggerthella lenta	Prevotella stercorea	Actinobacteria	Bacteroidetes	–	–	–	–	–	-0.178449	–
Blautia obeum	Mogibacterium	Firmicutes	Firmicutes	–	-0.178364	–	–	–	–	–
Roseburia faecis	Delftia	Firmicutes	Proteobacteria	-0.094985	–	–	-0.082085	–	–	–
Collinsella aerofaciens	Vibrio cholerae	Actinobacteria	Proteobacteria	-0.176267	–	–	–	–	–	–
Acinetobacter lwoffii	Oscillospira	Proteobacteria	Firmicutes	–	–	–	–	–	-0.175637	–
Parabacteroides	Campylobacter	Bacteroidetes	Proteobacteria	–	–	–	–	-0.175436	–	–
Escherichia coli	Clostridium	Proteobacteria	Firmicutes	-0.174779	–	–	–	–	–	–
SMB53	Campylobacter	Firmicutes	Proteobacteria	–	–	–	–	-0.174776	–	–
Corynebacterium	Alistipes onderdonkii	Actinobacteria	Bacteroidetes	-0.174192	–	–	–	–	–	–
Acinetobacter lwoffii	Clostridiales	Proteobacteria	Firmicutes	–	–	–	–	–	-0.173562	–
Prevotella	Odoribacter	Bacteroidetes	Bacteroidetes	–	–	–	-0.173308	–	–	–
Escherichia coli	Sphingomonas	Proteobacteria	Proteobacteria	–	–	–	–	0.173101	–	–
Klebsiella	Christensenellaceae	Proteobacteria	Firmicutes	–	–	–	–	–	–	-0.171281
Pedobacter cryoconitis	Porphyromonas	Bacteroidetes	Bacteroidetes	–	–	0.171143	–	–	–	–
Peptostreptococcus	Finegoldia	Firmicutes	Firmicutes	–	–	–	-0.170801	–	–	–
Prevotella copri	Peptostreptococcus	Bacteroidetes	Firmicutes	–	–	-0.170682	–	–	–	–
Bacillales	Clostridiales	Firmicutes	Firmicutes	–	–	–	–	–	-0.170357	–
Parabacteroides	Vibrio cholerae	Bacteroidetes	Proteobacteria	–	–	–	–	–	–	-0.169949
Clostridiales	Sphingomonadaceae	Firmicutes	Proteobacteria	-0.169759	–	–	–	–	–	–
Sphingomonas	Roseburia faecis	Proteobacteria	Firmicutes	-0.066769	–	–	–	-0.102441	–	–
Subdoligranulum variabile	Corynebacterium	Firmicutes	Actinobacteria	-0.169186	–	–	–	–	–	–
Parabacteroides	Klebsiella	Bacteroidetes	Proteobacteria	–	–	–	–	–	-0.168665	–
Porphyromonas endodontalis	Massilia	Bacteroidetes	Proteobacteria	–	–	–	0.166729	–	–	–
Collinsella aerofaciens	Sneathia	Actinobacteria	Fusobacteria	–	–	-0.087839	–	–	-0.07799	–
Bacteroides plebeius	Salmonella infantis	Bacteroidetes	Firmicutes	–	–	–	–	–	-0.165177	–
Prevotella	Sutterella	Bacteroidetes	Proteobacteria	–	–	-0.165009	–	–	–	–
Clostridiales	Acinetobacter lwoffii	Firmicutes	Proteobacteria	-0.164807	–	–	–	–	–	–
Oscillospira	Staphylococcus epidermidis	Firmicutes	Firmicutes	–	–	–	-0.164013	–	–	–
Staphylococcus epidermidis	Haemophilus parainfluenzae	Firmicutes	Proteobacteria	–	–	-0.16372	–	–	–	–
Enhydrobacter	Clostridiales	Proteobacteria	Firmicutes	–	–	–	–	–	-0.163552	–
Collinsella aerofaciens	Eggerthella lenta	Actinobacteria	Actinobacteria	–	–	–	–	–	-0.16342	–
Pseudomonas veronii	Porphyromonas	Proteobacteria	Bacteroidetes	–	0.163312	–	–	–	–	–
Paracoccus aminovorans	Pseudomonas veronii	Proteobacteria	Proteobacteria	–	–	0.162444	–	–	–	–
Anaerococcus	Collinsella aerofaciens	Firmicutes	Actinobacteria	–	–	-0.161805	–	–	–	–
Sneathia	Roseburia faecis	Fusobacteria	Firmicutes	-0.073163	-0.088513	–	–	–	–	–
Leptotrichia	Butyricimonas	Fusobacteria	Bacteroidetes	–	–	–	–	-0.16123	–	–
Corynebacterium	Clostridium clostridioforme	Actinobacteria	Firmicutes	–	–	–	–	–	-0.160823	–
Eggerthella lenta	Bacteroides plebeius	Actinobacteria	Bacteroidetes	–	–	–	–	–	-0.160612	–
Eggerthella lenta	Alistipes putredinis	Actinobacteria	Bacteroidetes	–	–	-0.159576	–	–	–	–
Delftia	Ruminococcus bromii	Proteobacteria	Firmicutes	–	–	–	–	–	-0.159537	–
Oscillospira	Staphylococcus aureus	Firmicutes	Firmicutes	–	–	–	–	–	-0.159436	–
Blastomonas	Ruminococcaceae	Proteobacteria	Firmicutes	–	–	–	–	–	-0.159249	–
Clostridium clostridioforme	Porphyromonas	Firmicutes	Bacteroidetes	-0.158994	–	–	–	–	–	–
Prevotella copri	Acinetobacter lwoffii	Bacteroidetes	Proteobacteria	–	–	–	–	–	-0.158351	–
Comamonas	Odoribacter	Proteobacteria	Bacteroidetes	–	–	–	–	–	-0.158168	–
Bacteroides plebeius	Neisseria subflava	Bacteroidetes	Proteobacteria	–	–	-0.157933	–	–	–	–
Comamonas	Butyricicoccus pullicaecorum	Proteobacteria	Firmicutes	–	–	–	–	–	-0.156594	–
Oscillospira	Acinetobacter lwoffii	Firmicutes	Proteobacteria	–	–	–	–	–	–	-0.155492
Prevotella stercorea	Aeromonas caviae	Bacteroidetes	Proteobacteria	-0.048006	–	–	–	-0.107436	–	–
Serratia marcescens	Oscillospira	Proteobacteria	Firmicutes	–	–	-0.155019	–	–	–	–
Prevotella intermedia	Prevotella stercorea	Bacteroidetes	Bacteroidetes	-0.049999	–	-0.104837	–	–	–	–
Prevotella	Pedobacter cryoconitis	Bacteroidetes	Bacteroidetes	–	0.154345	–	–	–	–	–
Bacteroides uniformis	Leptotrichia	Bacteroidetes	Fusobacteria	–	–	-0.154198	–	–	–	–
Ruminococcus bromii	Clostridium	Firmicutes	Firmicutes	–	–	–	-0.153526	–	–	–
Parabacteroides distasonis	Lysobacter	Bacteroidetes	Proteobacteria	-0.152801	–	–	–	–	–	–
Serratia marcescens	Clostridiales	Proteobacteria	Firmicutes	–	–	–	–	–	-0.151973	–
Bacteroides coprophilus	Neisseria subflava	Bacteroidetes	Proteobacteria	–	–	-0.151895	–	–	–	–
Parvimonas	Acinetobacter lwoffii	Firmicutes	Proteobacteria	–	–	–	-0.151069	–	–	–
Parabacteroides	Bacillales	Bacteroidetes	Firmicutes	–	–	–	–	–	-0.150875	–
Finegoldia	SMB53	Firmicutes	Firmicutes	–	–	–	–	–	-0.150402	–
Campylobacter	Sutterella	Proteobacteria	Proteobacteria	–	–	-0.149541	–	–	–	–
Haemophilus parainfluenzae	Acinetobacter	Proteobacteria	Proteobacteria	–	–	–	-0.14945	–	–	–
Ruminococcus bromii	Finegoldia	Firmicutes	Firmicutes	–	-0.149297	–	–	–	–	–
Campylobacter shigelloides	02d06	Proteobacteria	Firmicutes	–	–	–	–	–	-0.149197	–
Prevotella tannerae	Ruminococcus gnavus	Bacteroidetes	Firmicutes	–	-0.079269	–	-0.069324	–	–	–
Peptostreptococcus	Clostridium clostridioforme	Firmicutes	Firmicutes	-0.147733	–	–	–	–	–	–
Parabacteroides distasonis	Klebsiella	Bacteroidetes	Proteobacteria	-0.146962	–	–	–	–	–	–
Blautia obeum	Plesiomonas shigelloides	Firmicutes	Proteobacteria	–	–	–	-0.146458	–	–	–
Ruminococcus bromii	Ruminococcus gnavus	Firmicutes	Firmicutes	–	–	–	–	–	–	-0.146427
Bacteroides coprophilus	Eggerthella lenta	Bacteroidetes	Actinobacteria	–	–	–	–	-0.146021	–	–
Collinsella aerofaciens	Delftia	Actinobacteria	Proteobacteria	-0.14544	–	–	–	–	–	–
Pedobacter cryoconitis	Porphyromonas endodontalis	Bacteroidetes	Bacteroidetes	–	–	0.145296	–	–	–	–
Prevotella tannerae	Pseudomonas veronii	Bacteroidetes	Proteobacteria	–	–	0.145029	–	–	–	–
Christensenellaceae	Klebsiella pneumoniae	Firmicutes	Proteobacteria	–	–	–	–	-0.144279	–	–
Bacteroides plebeius	Klebsiella	Bacteroidetes	Proteobacteria	-0.143283	–	–	–	–	–	–
Salmonella infantis	Christensenellaceae	Firmicutes	Firmicutes	-0.143088	–	–	–	–	–	–
Finegoldia	Clostridium clostridioforme	Firmicutes	Firmicutes	–	–	–	–	–	-0.143021	–
Eggerthella lenta	Serratia marcescens	Actinobacteria	Proteobacteria	–	–	–	-0.142859	–	–	–
Bacteroides ovatus	Corynebacterium	Bacteroidetes	Actinobacteria	-0.142186	–	–	–	–	–	–
Oscillospira	Prevotella intermedia	Firmicutes	Bacteroidetes	–	–	-0.141553	–	–	–	–
Collinsella aerofaciens	Lysobacter	Actinobacteria	Proteobacteria	-0.141002	–	–	–	–	–	–
Prevotella stercorea	Haemophilus influenzae	Bacteroidetes	Proteobacteria	–	–	–	–	–	-0.140143	–
Staphylococcus epidermidis	Parabacteroides	Firmicutes	Bacteroidetes	–	–	-0.13991	–	–	–	–
Bacteroides ovatus	Prevotella stercorea	Bacteroidetes	Bacteroidetes	-0.139808	–	–	–	–	–	–
Roseburia faecis	Lactobacillus	Firmicutes	Firmicutes	-0.064184	–	-0.075616	–	–	–	–
Aggregatibacter segnis	Butyricimonas	Proteobacteria	Bacteroidetes	–	–	–	–	-0.139663	–	–
Prevotella	Dorea	Bacteroidetes	Firmicutes	-0.139582	–	–	–	–	–	–
Bacteroides uniformis	Haemophilus influenzae	Bacteroidetes	Proteobacteria	–	–	-0.139363	–	–	–	–
Sphingomonadaceae	Klebsiella	Proteobacteria	Proteobacteria	–	–	–	–	–	-0.13917	–
Prevotella stercorea	Roseburia faecis	Bacteroidetes	Firmicutes	-0.139068	–	–	–	–	–	–
Alistipes onderdonkii	Prevotella tannerae	Bacteroidetes	Bacteroidetes	-0.057662	–	-0.080631	–	–	–	–
Finegoldia	Butyricimonas	Firmicutes	Bacteroidetes	–	–	-0.137443	–	–	–	–
SMB53	Lysobacter	Firmicutes	Proteobacteria	–	-0.137412	–	–	–	–	–
Prevotella copri	Delftia	Bacteroidetes	Proteobacteria	–	–	–	–	–	-0.137261	–
Collinsella aerofaciens	Leptotrichia	Actinobacteria	Fusobacteria	-0.136605	–	–	–	–	–	–
Ruminococcus bromii	Prevotella intermedia	Firmicutes	Bacteroidetes	–	–	-0.136331	–	–	–	–
Prevotella intermedia	Bacteroides ovatus	Bacteroidetes	Bacteroidetes	–	–	–	-0.136138	–	–	–
Oscillospira	Cloacibacterium	Firmicutes	Bacteroidetes	–	–	–	-0.136134	–	–	–
Prevotella intermedia	Roseburia faecis	Bacteroidetes	Firmicutes	-0.047474	-0.087329	–	–	–	–	–
Butyricimonas	Cloacibacterium	Bacteroidetes	Bacteroidetes	–	–	–	–	–	-0.13461	–
Acinetobacter lwoffii	Prevotella copri	Proteobacteria	Bacteroidetes	–	–	–	–	–	-0.13426	–
Mogibacteriaceae	Anaerococcus	Firmicutes	Firmicutes	–	–	–	–	–	-0.132834	–
Clostridiaceae	Campylobacter shigelloides	Firmicutes	Proteobacteria	–	–	-0.132782	–	–	–	–
Bacteroides coprophilus	Clostridium	Bacteroidetes	Firmicutes	–	–	–	–	-0.132025	–	–
Alistipes onderdonkii	Neisseria subflava	Bacteroidetes	Proteobacteria	–	–	–	-0.13172	–	–	–
Coprococcus	Haemophilus influenzae	Firmicutes	Proteobacteria	-0.131118	–	–	–	–	–	–
Lactobacillus	Campylobacter	Firmicutes	Proteobacteria	–	–	–	–	–	-0.130688	–
Oscillospira	Porphyromonas	Firmicutes	Bacteroidetes	–	-0.13061	–	–	–	–	–
Sneathia	Odoribacter	Fusobacteria	Bacteroidetes	-0.02682	–	–	–	-0.103622	–	–
Sneathia	Clostridiales	Fusobacteria	Firmicutes	–	–	–	–	-0.129854	–	–
Actinomyces	Rhodanobacter terrae	Actinobacteria	Proteobacteria	-0.129078	–	–	–	–	–	–
Blastomonas	SMB53	Proteobacteria	Firmicutes	–	–	–	–	–	-0.128461	–
Ruminococcus	Campylobacter shigelloides	Firmicutes	Proteobacteria	–	–	-0.128378	–	–	–	–
Campylobacter shigelloides	Comamonas	Proteobacteria	Proteobacteria	–	–	–	–	–	–	-0.127008
Campylobacter shigelloides	Bacteroides coprophilus	Proteobacteria	Bacteroidetes	–	–	–	–	–	-0.126784	–
Faecalibacterium prausnitzii	Cloacibacterium	Firmicutes	Bacteroidetes	–	–	–	-0.126667	–	–	–
Butyricimonas	Mogibacterium	Bacteroidetes	Firmicutes	–	–	-0.126661	–	–	–	–
Parvimonas	Enterobacter	Firmicutes	Proteobacteria	-0.12658	–	–	–	–	–	–
Bacillales	Oscillospira	Firmicutes	Firmicutes	–	–	–	–	–	-0.126465	–
Streptococcus luteciae	Butyricimonas	Firmicutes	Bacteroidetes	-0.126369	–	–	–	–	–	–
Paracoccus aminovorans	Parabacteroides distasonis	Proteobacteria	Bacteroidetes	–	–	–	–	–	-0.125751	–
Granulicatella	Butyricimonas	Firmicutes	Bacteroidetes	-0.125733	–	–	–	–	–	–
Bacteroides uniformis	Lactobacillus	Bacteroidetes	Firmicutes	–	–	-0.12573	–	–	–	–
Oscillospira	Dorea	Firmicutes	Firmicutes	-0.125565	–	–	–	–	–	–
Cloacibacterium	Sutterella	Bacteroidetes	Proteobacteria	–	–	-0.125513	–	–	–	–
Cloacibacterium	Oscillospira	Bacteroidetes	Firmicutes	–	–	-0.124908	–	–	–	–
Aeromonas caviae	Butyricicoccus pullicaecorum	Proteobacteria	Firmicutes	–	-0.124639	–	–	–	–	–
Prevotella copri	Klebsiella pneumoniae	Bacteroidetes	Proteobacteria	-0.124526	–	–	–	–	–	–
Staphylococcus epidermidis	Clostridium clostridioforme	Firmicutes	Firmicutes	–	–	–	–	–	-0.124421	–
Mogibacteriaceae	Serratia marcescens	Firmicutes	Proteobacteria	–	–	–	–	–	–	-0.124279
Enterobacter	Mogibacteriaceae	Proteobacteria	Firmicutes	-0.123833	–	–	–	–	–	–
Porphyromonas	Clostridium	Bacteroidetes	Firmicutes	–	–	-0.123777	–	–	–	–
Rhodanobacter terrae	Mogibacteriaceae	Proteobacteria	Firmicutes	–	–	–	–	–	–	-0.123748
Peptostreptococcus	Bacteroides plebeius	Firmicutes	Bacteroidetes	-0.123705	–	–	–	–	–	–
Subdoligranulum variabile	Haemophilus influenzae	Firmicutes	Proteobacteria	-0.123525	–	–	–	–	–	–
Subdoligranulum variabile	Dorea	Firmicutes	Firmicutes	-0.12282	–	–	–	–	–	–
Bacteroides ovatus	Prevotella tannerae	Bacteroidetes	Bacteroidetes	–	–	–	-0.12252	–	–	–
Massilia	Clostridiales	Proteobacteria	Firmicutes	–	–	–	–	–	-0.122511	–
Clostridiales	Staphylococcus aureus	Firmicutes	Firmicutes	–	–	–	–	–	-0.122227	–
Prevotella copri	Blastomonas	Bacteroidetes	Proteobacteria	–	–	–	–	-0.122171	–	–
Sphingomonadaceae	Erythrobacteraceae	Proteobacteria	Proteobacteria	-0.045249	–	–	–	–	-0.076675	–
Dorea	Odoribacter	Firmicutes	Bacteroidetes	–	–	-0.12184	–	–	–	–
Granulicatella	Alistipes putredinis	Firmicutes	Bacteroidetes	–	-0.121762	–	–	–	–	–
Bacteroides coprophilus	Aggregatibacter segnis	Bacteroidetes	Proteobacteria	–	–	-0.121109	–	–	–	–
Clostridiales	Haemophilus influenzae	Firmicutes	Proteobacteria	-0.120236	–	–	–	–	–	–
Prevotella	Sphingomonas	Bacteroidetes	Proteobacteria	–	–	-0.11981	–	–	–	–
Staphylococcus aureus	Enterobacter	Firmicutes	Proteobacteria	-0.119773	–	–	–	–	–	–
Lactobacillus	Ruminococcus gnavus	Firmicutes	Firmicutes	–	–	–	–	–	-0.119711	–
Serratia marcescens	Alistipes onderdonkii	Proteobacteria	Bacteroidetes	–	–	-0.119528	–	–	–	–
Porphyromonas	Granulicatella	Bacteroidetes	Firmicutes	–	–	-0.119497	–	–	–	–
Corynebacterium	Sphingomonadaceae	Actinobacteria	Proteobacteria	–	–	–	–	–	-0.11908	–
Bacteroides plebeius	Acinetobacter	Bacteroidetes	Proteobacteria	–	–	–	–	–	-0.118911	–
Prevotella	Rhodanobacter terrae	Bacteroidetes	Proteobacteria	–	–	–	–	–	–	-0.118876
Parabacteroides distasonis	Delftia	Bacteroidetes	Proteobacteria	-0.118871	–	–	–	–	–	–
Paracoccus aminovorans	Butyricimonas	Proteobacteria	Bacteroidetes	–	–	-0.118647	–	–	–	–
Lachnospiraceae	Staphylococcus epidermidis	Firmicutes	Firmicutes	-0.118099	–	–	–	–	–	–
Bacillales	Butyricicoccus pullicaecorum	Firmicutes	Firmicutes	–	–	–	-0.117982	–	–	–
Pseudomonas veronii	Roseburia faecis	Proteobacteria	Firmicutes	-0.117888	–	–	–	–	–	–
Delftia	Coprococcus	Proteobacteria	Firmicutes	–	–	-0.117851	–	–	–	–
Eggerthella lenta	Prevotella intermedia	Actinobacteria	Bacteroidetes	–	–	-0.11661	–	–	–	–
Ruminococcus gnavus	Haemophilus influenzae	Firmicutes	Proteobacteria	–	–	–	–	–	-0.116598	–
Massilia	Oscillospira	Proteobacteria	Firmicutes	–	–	–	–	–	-0.116372	–
Cloacibacterium	Clostridiales	Bacteroidetes	Firmicutes	–	–	-0.116146	–	–	–	–
Butyricimonas	Massilia	Bacteroidetes	Proteobacteria	–	–	–	–	–	–	-0.115813
Bacillales	Ruminococcaceae	Firmicutes	Firmicutes	–	–	–	–	–	-0.115633	–
Collinsella aerofaciens	Comamonas	Actinobacteria	Proteobacteria	–	–	–	–	–	-0.115281	–
Mogibacteriaceae	Bacillales	Firmicutes	Firmicutes	-0.115173	–	–	–	–	–	–
Butyricimonas	Finegoldia	Bacteroidetes	Firmicutes	–	–	–	–	–	-0.114758	–
Clostridium clostridioforme	Mogibacterium	Firmicutes	Firmicutes	-0.114701	–	–	–	–	–	–
Butyricicoccus pullicaecorum	Sneathia	Firmicutes	Fusobacteria	–	–	–	–	–	-0.114358	–
Comamonas	Bacteroides coprophilus	Proteobacteria	Bacteroidetes	–	–	–	–	–	-0.114179	–
Bacteroides ovatus	Sphingomonas	Bacteroidetes	Proteobacteria	–	–	-0.114073	–	–	–	–
Dorea	Aeromonas caviae	Firmicutes	Proteobacteria	–	–	-0.113965	–	–	–	–
Porphyromonas endodontalis	Oscillospira	Bacteroidetes	Firmicutes	–	–	-0.113924	–	–	–	–
Bacteroides	Porphyromonas	Bacteroidetes	Bacteroidetes	–	–	-0.113575	–	–	–	–
Ruminococcus bromii	Prevotella stercorea	Firmicutes	Bacteroidetes	-0.113496	–	–	–	–	–	–
Pseudomonas veronii	Mogibacterium	Proteobacteria	Firmicutes	-0.112675	–	–	–	–	–	–
Actinomyces	Prevotella tannerae	Actinobacteria	Bacteroidetes	-0.037735	–	–	-0.074883	–	–	–
Christensenellaceae	Neisseria subflava	Firmicutes	Proteobacteria	-0.112364	–	–	–	–	–	–
Delftia	Butyricimonas	Proteobacteria	Bacteroidetes	–	–	–	–	–	–	-0.112233
Enterobacter	Butyricicoccus pullicaecorum	Proteobacteria	Firmicutes	-0.112094	–	–	–	–	–	–
Acinetobacter lwoffii	Prevotella stercorea	Proteobacteria	Bacteroidetes	–	–	-0.111853	–	–	–	–
Delftia	Ruminococcus	Proteobacteria	Firmicutes	–	–	-0.111822	–	–	–	–
Porphyromonas endodontalis	Lachnospiraceae	Bacteroidetes	Firmicutes	–	–	-0.111633	–	–	–	–
Butyricicoccus pullicaecorum	Comamonas	Firmicutes	Proteobacteria	–	–	-0.111591	–	–	–	–
Paracoccus aminovorans	Coprococcus	Proteobacteria	Firmicutes	–	–	–	–	–	-0.111448	–
Prevotella tannerae	Butyricimonas	Bacteroidetes	Bacteroidetes	–	–	-0.111381	–	–	–	–
Alistipes onderdonkii	Haemophilus influenzae	Bacteroidetes	Proteobacteria	–	–	–	-0.111087	–	–	–
Oscillospira	Prevotella tannerae	Firmicutes	Bacteroidetes	–	–	–	-0.1109	–	–	–
Bacteroides coprophilus	Prevotella intermedia	Bacteroidetes	Bacteroidetes	–	–	-0.109748	–	–	–	–
Parabacteroides distasonis	Serratia marcescens	Bacteroidetes	Proteobacteria	-0.10973	–	–	–	–	–	–
Clostridium clostridioforme	Acinetobacter	Firmicutes	Proteobacteria	–	–	–	-0.109652	–	–	–
Enhydrobacter	Dorea	Proteobacteria	Firmicutes	–	–	–	–	–	-0.109595	–
Lysobacter	Butyricimonas	Proteobacteria	Bacteroidetes	–	–	–	–	–	-0.109397	–
Clostridiaceae	Sutterella	Firmicutes	Proteobacteria	–	–	-0.109356	–	–	–	–
Clostridiaceae	Dorea	Firmicutes	Firmicutes	–	–	-0.10934	–	–	–	–
Butyricicoccus pullicaecorum	Acinetobacter lwoffii	Firmicutes	Proteobacteria	–	–	–	-0.108388	–	–	–
Ruminococcus	Staphylococcus aureus	Firmicutes	Firmicutes	–	–	–	–	–	-0.108114	–
Ruminococcus bromii	Massilia	Firmicutes	Proteobacteria	–	–	–	–	–	–	-0.107792
Bacteroides coprophilus	Prevotella stercorea	Bacteroidetes	Bacteroidetes	–	–	-0.107769	–	–	–	–
Staphylococcus aureus	Aggregatibacter segnis	Firmicutes	Proteobacteria	-0.023591	–	–	–	–	–	-0.08386
Staphylococcus aureus	Butyricicoccus pullicaecorum	Firmicutes	Firmicutes	–	–	–	–	–	–	-0.107447
Sneathia	Oscillospira	Fusobacteria	Firmicutes	–	–	–	–	-0.107438	–	–
Leptotrichia	Odoribacter	Fusobacteria	Bacteroidetes	-0.107393	–	–	–	–	–	–
Prevotella intermedia	Streptococcus luteciae	Bacteroidetes	Firmicutes	–	–	–	-0.107274	–	–	–
Delftia	Sutterella	Proteobacteria	Proteobacteria	–	–	-0.106993	–	–	–	–
Serratia marcescens	Enterobacter	Proteobacteria	Proteobacteria	–	–	–	–	–	-0.106859	–
Collinsella aerofaciens	Campylobacter	Actinobacteria	Proteobacteria	-0.106555	–	–	–	–	–	–
Cloacibacterium	Prevotella copri	Bacteroidetes	Bacteroidetes	–	–	–	–	–	-0.106419	–
Sphingomonadaceae	Eggerthella lenta	Proteobacteria	Actinobacteria	–	–	–	–	-0.106361	–	–
Prevotella stercorea	Enhydrobacter	Bacteroidetes	Proteobacteria	-0.106359	–	–	–	–	–	–
SMB53	Clostridium	Firmicutes	Firmicutes	–	-0.106133	–	–	–	–	–
Faecalibacterium prausnitzii	Sphingomonas	Firmicutes	Proteobacteria	–	–	–	–	–	-0.106086	–
Christensenellaceae	Sneathia	Firmicutes	Fusobacteria	–	–	–	–	–	-0.106072	–
Oscillospira	Sneathia	Firmicutes	Fusobacteria	–	–	–	–	–	-0.105666	–
Odoribacter	Staphylococcus epidermidis	Bacteroidetes	Firmicutes	-0.105651	–	–	–	–	–	–
Collinsella aerofaciens	Prevotella	Actinobacteria	Bacteroidetes	–	–	-0.105519	–	–	–	–
Klebsiella	Butyricicoccus pullicaecorum	Proteobacteria	Firmicutes	-0.105382	–	–	–	–	–	–
Dorea	Prevotella intermedia	Firmicutes	Bacteroidetes	–	–	-0.10513	–	–	–	–
Massilia	Clostridium	Proteobacteria	Firmicutes	–	–	–	–	–	-0.10453	–
Bacteroides ovatus	Campylobacter shigelloides	Bacteroidetes	Proteobacteria	–	–	–	-0.10425	–	–	–
Finegoldia	Enterobacter	Firmicutes	Proteobacteria	–	–	–	–	–	-0.10422	–
Ruminococcus bromii	Rhodanobacter terrae	Firmicutes	Proteobacteria	–	–	–	–	–	–	-0.103725
Ruminococcus bromii	Delftia	Firmicutes	Proteobacteria	–	–	–	-0.103662	–	–	–
Serratia marcescens	Prevotella stercorea	Proteobacteria	Bacteroidetes	–	–	-0.103044	–	–	–	–
Cloacibacterium	Bacteroides ovatus	Bacteroidetes	Bacteroidetes	–	–	-0.102942	–	–	–	–
Coprococcus	Campylobacter shigelloides	Firmicutes	Proteobacteria	–	–	-0.102923	–	–	–	–
Cloacibacterium	Bacteroides uniformis	Bacteroidetes	Bacteroidetes	–	–	-0.102894	–	–	–	–
Clostridiales	Aeromonas caviae	Firmicutes	Proteobacteria	-0.102601	–	–	–	–	–	–
Butyricicoccus pullicaecorum	02d06	Firmicutes	Firmicutes	–	–	-0.102158	–	–	–	–
Prevotella intermedia	Butyricicoccus pullicaecorum	Bacteroidetes	Firmicutes	–	-0.10157	–	–	–	–	–
Erythrobacteraceae	Prevotella copri	Proteobacteria	Bacteroidetes	–	–	–	–	–	-0.101388	–
Sutterella	Porphyromonas	Proteobacteria	Bacteroidetes	–	–	-0.101303	–	–	–	–
Acinetobacter lwoffii	Ruminococcus bromii	Proteobacteria	Firmicutes	–	–	–	–	–	-0.100901	–
Aeromonas caviae	Comamonas	Proteobacteria	Proteobacteria	-0.100886	–	–	–	–	–	–
Sneathia	Enterobacter	Fusobacteria	Proteobacteria	-0.100544	–	–	–	–	–	–
Ruminococcaceae	Lactobacillus	Firmicutes	Firmicutes	–	-0.100372	–	–	–	–	–
Sneathia	SMB53	Fusobacteria	Firmicutes	–	–	–	–	-0.100294	–	–
Bacteroides plebeius	Alistipes onderdonkii	Bacteroidetes	Bacteroidetes	-0.100156	–	–	–	–	–	–
Alistipes onderdonkii	Eggerthella lenta	Bacteroidetes	Actinobacteria	-0.099688	–	–	–	–	–	–
Rhodanobacter terrae	Odoribacter	Proteobacteria	Bacteroidetes	–	–	–	–	–	–	-0.099549
SMB53	Haemophilus influenzae	Firmicutes	Proteobacteria	-0.099527	–	–	–	–	–	–
Staphylococcus aureus	Haemophilus influenzae	Firmicutes	Proteobacteria	-0.026538	–	–	–	-0.072482	–	–
Blautia	Sneathia	Firmicutes	Fusobacteria	–	–	–	–	-0.09881	–	–
Cloacibacterium	Ruminococcus bromii	Bacteroidetes	Firmicutes	–	–	–	–	–	-0.098576	–
Paracoccus aminovorans	Oscillospira	Proteobacteria	Firmicutes	–	–	–	–	–	-0.098153	–
Porphyromonas	Alistipes onderdonkii	Bacteroidetes	Bacteroidetes	–	–	-0.098019	–	–	–	–
Leptotrichia	Eggerthella lenta	Fusobacteria	Actinobacteria	-0.097926	–	–	–	–	–	–
Porphyromonas	02d06	Bacteroidetes	Firmicutes	–	–	-0.097675	–	–	–	–
Alistipes onderdonkii	Lysobacter	Bacteroidetes	Proteobacteria	–	–	-0.097673	–	–	–	–
Prevotella	Staphylococcus aureus	Bacteroidetes	Firmicutes	-0.047291	-0.050359	–	–	–	–	–
Subdoligranulum variabile	Vibrio cholerae	Firmicutes	Proteobacteria	–	–	–	-0.097609	–	–	–
Anaerococcus	Roseburia faecis	Firmicutes	Firmicutes	-0.097501	–	–	–	–	–	–
Prevotella copri	Sneathia	Bacteroidetes	Fusobacteria	–	–	-0.09714	–	–	–	–
Bacteroides plebeius	Aeromonas caviae	Bacteroidetes	Proteobacteria	-0.096963	–	–	–	–	–	–
Dorea	Haemophilus influenzae	Firmicutes	Proteobacteria	–	–	-0.096639	–	–	–	–
Sneathia	Paracoccus aminovorans	Fusobacteria	Proteobacteria	–	–	–	–	–	–	-0.096571
Butyricicoccus pullicaecorum	Paracoccus aminovorans	Firmicutes	Proteobacteria	–	–	–	-0.096491	–	–	–
Bacillales	Odoribacter	Firmicutes	Bacteroidetes	–	–	–	–	–	-0.096418	–
Sutterella	Erythrobacteraceae	Proteobacteria	Proteobacteria	–	–	–	–	-0.096405	–	–
Eggerthella lenta	Haemophilus influenzae	Actinobacteria	Proteobacteria	-0.096241	–	–	–	–	–	–
Staphylococcus epidermidis	Clostridiales	Firmicutes	Firmicutes	–	–	–	–	–	-0.096164	–
Rhodanobacter terrae	Roseburia faecis	Proteobacteria	Firmicutes	-0.096164	–	–	–	–	–	–
Collinsella aerofaciens	Serratia marcescens	Actinobacteria	Proteobacteria	-0.09589	–	–	–	–	–	–
Ruminococcus	Erythrobacteraceae	Firmicutes	Proteobacteria	-0.095741	–	–	–	–	–	–
Peptostreptococcus	Porphyromonas	Firmicutes	Bacteroidetes	–	–	-0.095681	–	–	–	–
Bacteroides plebeius	Campylobacter	Bacteroidetes	Proteobacteria	-0.095516	–	–	–	–	–	–
Plesiomonas shigelloides	Sutterella	Proteobacteria	Proteobacteria	–	–	–	–	–	-0.095109	–
Staphylococcus aureus	Rhodanobacter terrae	Firmicutes	Proteobacteria	–	–	–	–	–	–	-0.094928
Paracoccus aminovorans	Bacteroides plebeius	Proteobacteria	Bacteroidetes	–	–	-0.093837	–	–	–	–
Delftia	Alistipes onderdonkii	Proteobacteria	Bacteroidetes	–	–	-0.093702	–	–	–	–
Porphyromonas endodontalis	Fusobacterium	Bacteroidetes	Fusobacteria	–	–	-0.093602	–	–	–	–
Plesiomonas shigelloides	Butyricimonas	Proteobacteria	Bacteroidetes	–	–	–	–	–	–	-0.093435
Lachnospiraceae	Porphyromonas	Firmicutes	Bacteroidetes	–	-0.093383	–	–	–	–	–
Sutterella	Plesiomonas shigelloides	Proteobacteria	Proteobacteria	–	–	–	–	-0.093273	–	–
Sutterella	Campylobacter shigelloides	Proteobacteria	Proteobacteria	–	-0.093234	–	–	–	–	–
Sutterella	Porphyromonas endodontalis	Proteobacteria	Bacteroidetes	–	-0.093089	–	–	–	–	–
Faecalibacterium prausnitzii	Campylobacter shigelloides	Firmicutes	Proteobacteria	–	–	-0.092969	–	–	–	–
Staphylococcus epidermidis	Alistipes putredinis	Firmicutes	Bacteroidetes	–	–	–	–	–	-0.092207	–
Prevotella intermedia	Clostridiales	Bacteroidetes	Firmicutes	-0.092187	–	–	–	–	–	–
Butyricimonas	Odoribacter	Bacteroidetes	Bacteroidetes	–	–	-0.091603	–	–	–	–
Campylobacter shigelloides	Staphylococcus epidermidis	Proteobacteria	Firmicutes	–	–	–	–	–	–	-0.091504
Klebsiella	Dorea	Proteobacteria	Firmicutes	-0.091482	–	–	–	–	–	–
Sutterella	Campylobacter	Proteobacteria	Proteobacteria	-0.091171	–	–	–	–	–	–
Blautia obeum	Paracoccus aminovorans	Firmicutes	Proteobacteria	–	–	–	–	-0.090862	–	–
Dorea	Prevotella tannerae	Firmicutes	Bacteroidetes	–	–	-0.090585	–	–	–	–
Prevotella stercorea	Prevotella	Bacteroidetes	Bacteroidetes	–	–	-0.090377	–	–	–	–
Haemophilus parainfluenzae	Prevotella intermedia	Proteobacteria	Bacteroidetes	-0.090365	–	–	–	–	–	–
Enterobacter	Butyricimonas	Proteobacteria	Bacteroidetes	-0.090291	–	–	–	–	–	–
Massilia	Bacteroides uniformis	Proteobacteria	Bacteroidetes	–	–	–	–	–	-0.089919	–
Mogibacterium	Ruminococcus gnavus	Firmicutes	Firmicutes	-0.089704	–	–	–	–	–	–
Ruminococcaceae	Porphyromonas endodontalis	Firmicutes	Bacteroidetes	–	–	–	-0.089601	–	–	–
Acinetobacter lwoffii	Clostridiaceae	Proteobacteria	Firmicutes	–	–	-0.089481	–	–	–	–
Sphingomonadaceae	Dorea	Proteobacteria	Firmicutes	–	–	–	–	–	-0.089153	–
Prevotella	Roseburia faecis	Bacteroidetes	Firmicutes	-0.088895	–	–	–	–	–	–
Caulobacteraceae	Ruminococcus	Proteobacteria	Firmicutes	–	–	–	–	–	-0.088764	–
Staphylococcus aureus	Campylobacter	Firmicutes	Proteobacteria	-0.088725	–	–	–	–	–	–
Parvimonas	Clostridium	Firmicutes	Firmicutes	-0.088503	–	–	–	–	–	–
Alistipes putredinis	Massilia	Bacteroidetes	Proteobacteria	–	–	–	–	–	–	-0.088482
Leptotrichia	Roseburia faecis	Fusobacteria	Firmicutes	-0.088251	–	–	–	–	–	–
Rhodanobacter terrae	Staphylococcus epidermidis	Proteobacteria	Firmicutes	–	–	–	–	–	-0.087982	–
Parabacteroides	Paracoccus aminovorans	Bacteroidetes	Proteobacteria	–	–	–	–	-0.08789	–	–
Peptostreptococcus	Cloacibacterium	Firmicutes	Bacteroidetes	–	–	–	-0.087873	–	–	–
Campylobacter	Acinetobacter	Proteobacteria	Proteobacteria	–	–	–	-0.087804	–	–	–
Collinsella aerofaciens	Paracoccus aminovorans	Actinobacteria	Proteobacteria	–	–	–	-0.087803	–	–	–
Porphyromonas	Eggerthella lenta	Bacteroidetes	Actinobacteria	–	–	–	-0.087795	–	–	–
Oscillospira	Lactobacillus	Firmicutes	Firmicutes	–	-0.087456	–	–	–	–	–
Leptotrichia	Enterobacter	Fusobacteria	Proteobacteria	-0.087401	–	–	–	–	–	–
Erythrobacteraceae	Prevotella tannerae	Proteobacteria	Bacteroidetes	–	–	–	–	–	-0.087144	–
Plesiomonas shigelloides	Oscillospira	Proteobacteria	Firmicutes	–	–	–	–	–	-0.087	–
Oscillospira	Vibrio cholerae	Firmicutes	Proteobacteria	–	–	–	-0.08687	–	–	–
Prevotella intermedia	Collinsella aerofaciens	Bacteroidetes	Actinobacteria	-0.086605	–	–	–	–	–	–
Subdoligranulum variabile	Serratia marcescens	Firmicutes	Proteobacteria	-0.086555	–	–	–	–	–	–
Massilia	Odoribacter	Proteobacteria	Bacteroidetes	–	–	–	–	–	-0.086532	–
Blautia	Campylobacter shigelloides	Firmicutes	Proteobacteria	–	–	-0.086478	–	–	–	–
Collinsella aerofaciens	Sphingomonas	Actinobacteria	Proteobacteria	–	–	–	–	–	-0.086258	–
Parabacteroides	Plesiomonas shigelloides	Bacteroidetes	Proteobacteria	–	–	–	–	–	-0.085995	–
Sneathia	Cloacibacterium	Fusobacteria	Bacteroidetes	–	–	–	–	–	–	-0.085949
Prevotella intermedia	Parabacteroides distasonis	Bacteroidetes	Bacteroidetes	-0.085789	–	–	–	–	–	–
Prevotella stercorea	Anaerococcus	Bacteroidetes	Firmicutes	-0.085783	–	–	–	–	–	–
Actinomyces	Lactobacillus	Actinobacteria	Firmicutes	–	–	-0.085749	–	–	–	–
Parvimonas	Alistipes onderdonkii	Firmicutes	Bacteroidetes	-0.085719	–	–	–	–	–	–
Staphylococcus aureus	Ruminococcus gnavus	Firmicutes	Firmicutes	–	–	–	–	–	-0.085718	–
Ruminococcaceae	Serratia marcescens	Firmicutes	Proteobacteria	-0.085638	–	–	–	–	–	–
Subdoligranulum variabile	Campylobacter	Firmicutes	Proteobacteria	-0.085583	–	–	–	–	–	–
Clostridium clostridioforme	Campylobacter shigelloides	Firmicutes	Proteobacteria	–	–	-0.085551	–	–	–	–
Alistipes putredinis	Acinetobacter lwoffii	Bacteroidetes	Proteobacteria	–	–	–	–	–	–	-0.085379
Odoribacter	Serratia marcescens	Bacteroidetes	Proteobacteria	-0.085375	–	–	–	–	–	–
Oscillospira	Aggregatibacter segnis	Firmicutes	Proteobacteria	-0.084983	–	–	–	–	–	–
Enterobacter	Mogibacterium	Proteobacteria	Firmicutes	-0.084847	–	–	–	–	–	–
Prevotella copri	Campylobacter shigelloides	Bacteroidetes	Proteobacteria	-0.084335	–	–	–	–	–	–
Prevotella intermedia	Actinomyces	Bacteroidetes	Actinobacteria	-0.084308	–	–	–	–	–	–
Butyricicoccus pullicaecorum	Acinetobacter	Firmicutes	Proteobacteria	–	–	–	–	–	–	-0.084193
Collinsella aerofaciens	Lactobacillus	Actinobacteria	Firmicutes	–	–	-0.084168	–	–	–	–
Butyricicoccus pullicaecorum	Cloacibacterium	Firmicutes	Bacteroidetes	–	–	–	-0.084143	–	–	–
Delftia	Aeromonas caviae	Proteobacteria	Proteobacteria	–	–	–	–	–	-0.084033	–
Porphyromonas endodontalis	Bacteroides coprophilus	Bacteroidetes	Bacteroidetes	–	–	-0.083857	–	–	–	–
Ruminococcus bromii	Lysobacter	Firmicutes	Proteobacteria	–	–	–	–	-0.083659	–	–
Plesiomonas shigelloides	Butyricicoccus pullicaecorum	Proteobacteria	Firmicutes	–	–	–	–	-0.083616	–	–
Parabacteroides	Sphingomonas	Bacteroidetes	Proteobacteria	–	–	–	–	–	-0.083477	–
Butyricimonas	Sphingomonas	Bacteroidetes	Proteobacteria	–	–	–	–	–	-0.083408	–
Alistipes onderdonkii	Vibrio cholerae	Bacteroidetes	Proteobacteria	–	–	–	-0.082782	–	–	–
Clostridium clostridioforme	Staphylococcus aureus	Firmicutes	Firmicutes	–	–	–	–	–	-0.08277	–
Eggerthella lenta	Porphyromonas	Actinobacteria	Bacteroidetes	–	–	-0.082719	–	–	–	–
Clostridiaceae	Ruminococcus gnavus	Firmicutes	Firmicutes	–	–	-0.0826	–	–	–	–
Subdoligranulum variabile	Aggregatibacter segnis	Firmicutes	Proteobacteria	-0.082025	–	–	–	–	–	–
Porphyromonas	Delftia	Bacteroidetes	Proteobacteria	–	–	–	–	–	–	-0.081959
Alistipes onderdonkii	Porphyromonas	Bacteroidetes	Bacteroidetes	-0.081936	–	–	–	–	–	–
Corynebacterium	Clostridium	Actinobacteria	Firmicutes	-0.081922	–	–	–	–	–	–
Delftia	Lactobacillus	Proteobacteria	Firmicutes	–	–	–	-0.081806	–	–	–
Staphylococcus aureus	Porphyromonas	Firmicutes	Bacteroidetes	–	–	–	–	-0.081401	–	–
Anaerococcus	Butyricicoccus pullicaecorum	Firmicutes	Firmicutes	-0.081293	–	–	–	–	–	–
Paracoccus aminovorans	Leptotrichia	Proteobacteria	Fusobacteria	–	–	-0.080869	–	–	–	–
Caulobacteraceae	Anaerococcus	Proteobacteria	Firmicutes	–	–	–	–	-0.080801	–	–
Staphylococcus aureus	Finegoldia	Firmicutes	Firmicutes	–	–	–	–	–	-0.080717	–
Klebsiella	Butyricimonas	Proteobacteria	Bacteroidetes	-0.080652	–	–	–	–	–	–
Bacteroides plebeius	Clostridiaceae	Bacteroidetes	Firmicutes	-0.080511	–	–	–	–	–	–
Sneathia	Bacteroides coprophilus	Fusobacteria	Bacteroidetes	–	–	–	–	-0.08044	–	–
Campylobacter shigelloides	Finegoldia	Proteobacteria	Firmicutes	–	–	–	-0.080006	–	–	–
Aeromonas caviae	Sneathia	Proteobacteria	Fusobacteria	–	–	-0.079617	–	–	–	–
Porphyromonas	Roseburia faecis	Bacteroidetes	Firmicutes	–	–	–	-0.079578	–	–	–
Clostridium clostridioforme	Erythrobacteraceae	Firmicutes	Proteobacteria	-0.079498	–	–	–	–	–	–
Alistipes putredinis	Haemophilus influenzae	Bacteroidetes	Proteobacteria	-0.079285	–	–	–	–	–	–
Blautia obeum	Sneathia	Firmicutes	Fusobacteria	–	–	–	–	–	-0.079001	–
Bacteroides ovatus	Delftia	Bacteroidetes	Proteobacteria	–	–	–	-0.078801	–	–	–
Caulobacteraceae	Blautia	Proteobacteria	Firmicutes	–	–	–	–	–	-0.078731	–
Mogibacteriaceae	Eggerthella lenta	Firmicutes	Actinobacteria	-0.078343	–	–	–	–	–	–
Parvimonas	Porphyromonas	Firmicutes	Bacteroidetes	–	–	-0.077842	–	–	–	–
Aeromonas caviae	Mogibacteriaceae	Proteobacteria	Firmicutes	-0.07778	–	–	–	–	–	–
Clostridium	Butyricimonas	Firmicutes	Bacteroidetes	–	–	-0.077687	–	–	–	–
Bacteroides plebeius	Cloacibacterium	Bacteroidetes	Bacteroidetes	-0.077443	–	–	–	–	–	–
Clostridium clostridioforme	Aeromonas caviae	Firmicutes	Proteobacteria	–	–	–	–	-0.077111	–	–
Salmonella infantis	Lysobacter	Firmicutes	Proteobacteria	–	–	–	–	-0.076828	–	–
Prevotella stercorea	Staphylococcus epidermidis	Bacteroidetes	Firmicutes	-0.076623	–	–	–	–	–	–
Parabacteroides distasonis	Erythrobacteraceae	Bacteroidetes	Proteobacteria	-0.076598	–	–	–	–	–	–
Rhodanobacter terrae	Sneathia	Proteobacteria	Fusobacteria	–	–	–	–	–	-0.076563	–
Campylobacter shigelloides	Paracoccus aminovorans	Proteobacteria	Proteobacteria	–	–	–	-0.076435	–	–	–
Subdoligranulum variabile	Caulobacteraceae	Firmicutes	Proteobacteria	-0.076336	–	–	–	–	–	–
Staphylococcus aureus	Mogibacterium	Firmicutes	Firmicutes	-0.07624	–	–	–	–	–	–
Rhodanobacter terrae	Comamonas	Proteobacteria	Proteobacteria	-0.075983	–	–	–	–	–	–
Peptostreptococcus	Haemophilus influenzae	Firmicutes	Proteobacteria	–	–	-0.07434	–	–	–	–
Sphingomonas	Clostridiaceae	Proteobacteria	Firmicutes	–	–	–	-0.073757	–	–	–
Clostridium	Clostridiaceae	Firmicutes	Firmicutes	–	–	-0.073555	–	–	–	–
Bacteroides plebeius	Lactobacillus	Bacteroidetes	Firmicutes	-0.073489	–	–	–	–	–	–
Plesiomonas shigelloides	Clostridiaceae	Proteobacteria	Firmicutes	–	–	–	-0.073342	–	–	–
Clostridium	Comamonas	Firmicutes	Proteobacteria	-0.073315	–	–	–	–	–	–
Caulobacteraceae	Comamonas	Proteobacteria	Proteobacteria	–	–	–	–	–	-0.072668	–
Bacteroides uniformis	Porphyromonas endodontalis	Bacteroidetes	Bacteroidetes	–	–	-0.072668	–	–	–	–
Clostridiaceae	Prevotella stercorea	Firmicutes	Bacteroidetes	–	–	-0.072521	–	–	–	–
Bacillales	Roseburia faecis	Firmicutes	Firmicutes	-0.072111	–	–	–	–	–	–
Rhodanobacter terrae	Dorea	Proteobacteria	Firmicutes	–	–	–	–	–	–	-0.070283
Prevotella stercorea	Clostridium	Bacteroidetes	Firmicutes	-0.070037	–	–	–	–	–	–
Prevotella intermedia	Klebsiella	Bacteroidetes	Proteobacteria	-0.06969	–	–	–	–	–	–
Klebsiella	Haemophilus influenzae	Proteobacteria	Proteobacteria	-0.069238	–	–	–	–	–	–
Prevotella stercorea	Lactobacillus	Bacteroidetes	Firmicutes	-0.068874	–	–	–	–	–	–
Prevotella stercorea	Erythrobacteraceae	Bacteroidetes	Proteobacteria	-0.068776	–	–	–	–	–	–
Prevotella tannerae	Acinetobacter	Bacteroidetes	Proteobacteria	–	–	–	-0.068568	–	–	–
Clostridiaceae	Sphingomonas	Firmicutes	Proteobacteria	–	–	-0.068158	–	–	–	–
Sneathia	Prevotella copri	Fusobacteria	Bacteroidetes	–	–	–	–	-0.068073	–	–
Klebsiella	Lactobacillus	Proteobacteria	Firmicutes	-0.068067	–	–	–	–	–	–
Enterobacter	Anaerococcus	Proteobacteria	Firmicutes	-0.06805	–	–	–	–	–	–
Clostridiales	Cloacibacterium	Firmicutes	Bacteroidetes	-0.067643	–	–	–	–	–	–
Corynebacterium	Clostridiaceae	Actinobacteria	Firmicutes	-0.066998	–	–	–	–	–	–
Prevotella	Bacteroides coprophilus	Bacteroidetes	Bacteroidetes	–	-0.066385	–	–	–	–	–
Caulobacteraceae	Prevotella	Proteobacteria	Bacteroidetes	–	–	-0.065989	–	–	–	–
Parabacteroides distasonis	Aeromonas caviae	Bacteroidetes	Proteobacteria	-0.065234	–	–	–	–	–	–
Sneathia	Mogibacterium	Fusobacteria	Firmicutes	-0.064774	–	–	–	–	–	–
Plesiomonas shigelloides	Finegoldia	Proteobacteria	Firmicutes	–	–	–	–	–	-0.064559	–
Lachnospiraceae	Blastomonas	Firmicutes	Proteobacteria	-0.064157	–	–	–	–	–	–
Clostridium	Lactobacillus	Firmicutes	Firmicutes	–	–	-0.063679	–	–	–	–
Prevotella intermedia	Comamonas	Bacteroidetes	Proteobacteria	-0.063061	–	–	–	–	–	–
Campylobacter shigelloides	Peptostreptococcus	Proteobacteria	Firmicutes	–	–	-0.062736	–	–	–	–
Sneathia	Bacteroides plebeius	Fusobacteria	Bacteroidetes	-0.062588	–	–	–	–	–	–
Prevotella intermedia	Clostridium	Bacteroidetes	Firmicutes	–	–	-0.062545	–	–	–	–
Roseburia faecis	Serratia marcescens	Firmicutes	Proteobacteria	-0.061685	–	–	–	–	–	–
Campylobacter shigelloides	Roseburia faecis	Proteobacteria	Firmicutes	-0.061434	–	–	–	–	–	–
Aggregatibacter segnis	Christensenellaceae	Proteobacteria	Firmicutes	-0.061373	–	–	–	–	–	–
Roseburia faecis	Prevotella tannerae	Firmicutes	Bacteroidetes	-0.061299	–	–	–	–	–	–
Salmonella infantis	Erythrobacteraceae	Firmicutes	Proteobacteria	-0.060264	–	–	–	–	–	–
Ruminococcus	Prevotella tannerae	Firmicutes	Bacteroidetes	-0.059891	–	–	–	–	–	–
Prevotella copri	Campylobacter	Bacteroidetes	Proteobacteria	-0.059881	–	–	–	–	–	–
Bacteroides	Caulobacteraceae	Bacteroidetes	Proteobacteria	-0.059656	–	–	–	–	–	–
Mogibacterium	Clostridium	Firmicutes	Firmicutes	-0.059545	–	–	–	–	–	–
Prevotella tannerae	Streptococcus luteciae	Bacteroidetes	Firmicutes	–	–	-0.059536	–	–	–	–
Comamonas	Serratia marcescens	Proteobacteria	Proteobacteria	-0.059483	–	–	–	–	–	–
Mogibacterium	Acinetobacter	Firmicutes	Proteobacteria	-0.059205	–	–	–	–	–	–
Butyricicoccus pullicaecorum	Erythrobacteraceae	Firmicutes	Proteobacteria	-0.05884	–	–	–	–	–	–
Enhydrobacter	Plesiomonas shigelloides	Proteobacteria	Proteobacteria	–	–	–	–	–	-0.058292	–
Prevotella stercorea	Staphylococcus aureus	Bacteroidetes	Firmicutes	-0.057924	–	–	–	–	–	–
Clostridium clostridioforme	Aggregatibacter segnis	Firmicutes	Proteobacteria	-0.057469	–	–	–	–	–	–
Anaerococcus	Haemophilus influenzae	Firmicutes	Proteobacteria	-0.057384	–	–	–	–	–	–
Roseburia faecis	Haemophilus influenzae	Firmicutes	Proteobacteria	-0.05725	–	–	–	–	–	–
Roseburia faecis	Cloacibacterium	Firmicutes	Bacteroidetes	-0.056889	–	–	–	–	–	–
Enhydrobacter	Roseburia faecis	Proteobacteria	Firmicutes	-0.056827	–	–	–	–	–	–
Bacteroides coprophilus	Lactobacillus	Bacteroidetes	Firmicutes	-0.056486	–	–	–	–	–	–
Clostridiaceae	Roseburia faecis	Firmicutes	Firmicutes	-0.05646	–	–	–	–	–	–
Klebsiella pneumoniae	Alistipes putredinis	Proteobacteria	Bacteroidetes	-0.055795	–	–	–	–	–	–
Aeromonas caviae	Campylobacter shigelloides	Proteobacteria	Proteobacteria	-0.055601	–	–	–	–	–	–
Alistipes onderdonkii	Roseburia faecis	Bacteroidetes	Firmicutes	-0.055372	–	–	–	–	–	–
Bacteroides plebeius	Aggregatibacter segnis	Bacteroidetes	Proteobacteria	-0.054823	–	–	–	–	–	–
Aggregatibacter segnis	Lactobacillus	Proteobacteria	Firmicutes	-0.054752	–	–	–	–	–	–
Aeromonas caviae	Alistipes onderdonkii	Proteobacteria	Bacteroidetes	-0.054692	–	–	–	–	–	–
Anaerococcus	Lactobacillus	Firmicutes	Firmicutes	-0.054627	–	–	–	–	–	–
Mogibacteriaceae	Prevotella tannerae	Firmicutes	Bacteroidetes	-0.054576	–	–	–	–	–	–
Aeromonas caviae	Anaerococcus	Proteobacteria	Firmicutes	-0.054563	–	–	–	–	–	–
Rhodanobacter terrae	Sphingomonas	Proteobacteria	Proteobacteria	–	–	–	–	–	-0.054216	–
Bacteroides plebeius	Prevotella tannerae	Bacteroidetes	Bacteroidetes	-0.053787	–	–	–	–	–	–
Odoribacter	Paracoccus aminovorans	Bacteroidetes	Proteobacteria	-0.053187	–	–	–	–	–	–
Comamonas	Staphylococcus aureus	Proteobacteria	Firmicutes	–	–	–	–	–	-0.052275	–
Oscillospira	Caulobacteraceae	Firmicutes	Proteobacteria	-0.051951	–	–	–	–	–	–
Dorea	Butyricimonas	Firmicutes	Bacteroidetes	-0.050995	–	–	–	–	–	–
Delftia	Comamonas	Proteobacteria	Proteobacteria	-0.050856	–	–	–	–	–	–
Enterobacter	Lactobacillus	Proteobacteria	Firmicutes	-0.050833	–	–	–	–	–	–
Alistipes onderdonkii	Blastomonas	Bacteroidetes	Proteobacteria	-0.050406	–	–	–	–	–	–
Bacteroides coprophilus	Blastomonas	Bacteroidetes	Proteobacteria	-0.050274	–	–	–	–	–	–
Aeromonas caviae	Enhydrobacter	Proteobacteria	Proteobacteria	-0.050243	–	–	–	–	–	–
Ruminococcus bromii	Prevotella tannerae	Firmicutes	Bacteroidetes	-0.050083	–	–	–	–	–	–
Ruminococcaceae	Caulobacteraceae	Firmicutes	Proteobacteria	-0.050037	–	–	–	–	–	–
Alistipes onderdonkii	Serratia marcescens	Bacteroidetes	Proteobacteria	-0.049702	–	–	–	–	–	–
Prevotella tannerae	Comamonas	Bacteroidetes	Proteobacteria	-0.049693	–	–	–	–	–	–
Parvimonas	Blastomonas	Firmicutes	Proteobacteria	-0.049291	–	–	–	–	–	–
Faecalibacterium prausnitzii	Caulobacteraceae	Firmicutes	Proteobacteria	-0.049112	–	–	–	–	–	–
Enhydrobacter	Lactobacillus	Proteobacteria	Firmicutes	-0.048823	–	–	–	–	–	–
Bacteroides plebeius	Massilia	Bacteroidetes	Proteobacteria	-0.048591	–	–	–	–	–	–
Odoribacter	Lactobacillus	Bacteroidetes	Firmicutes	-0.048274	–	–	–	–	–	–
Klebsiella pneumoniae	Eggerthella lenta	Proteobacteria	Actinobacteria	-0.047278	–	–	–	–	–	–
Prevotella stercorea	Paracoccus aminovorans	Bacteroidetes	Proteobacteria	-0.046202	–	–	–	–	–	–
Porphyromonas endodontalis	Mogibacteriaceae	Bacteroidetes	Firmicutes	-0.045827	–	–	–	–	–	–
Prevotella intermedia	Haemophilus influenzae	Bacteroidetes	Proteobacteria	-0.045805	–	–	–	–	–	–
Sneathia	Klebsiella	Fusobacteria	Proteobacteria	-0.045492	–	–	–	–	–	–
Sneathia	Prevotella stercorea	Fusobacteria	Bacteroidetes	-0.045245	–	–	–	–	–	–
Ruminococcus bromii	Clostridiaceae	Firmicutes	Firmicutes	-0.045034	–	–	–	–	–	–
Prevotella	Paracoccus aminovorans	Bacteroidetes	Proteobacteria	-0.044491	–	–	–	–	–	–
Caulobacteraceae	Mogibacteriaceae	Proteobacteria	Firmicutes	-0.044052	–	–	–	–	–	–
Sneathia	Ruminococcus bromii	Fusobacteria	Firmicutes	-0.044	–	–	–	–	–	–
Aggregatibacter segnis	Bacillales	Proteobacteria	Firmicutes	-0.043685	–	–	–	–	–	–
Sneathia	Caulobacteraceae	Fusobacteria	Proteobacteria	-0.042884	–	–	–	–	–	–
02d06	Lactobacillus	Firmicutes	Firmicutes	-0.042871	–	–	–	–	–	–
Blastomonas	Staphylococcus epidermidis	Proteobacteria	Firmicutes	-0.042593	–	–	–	–	–	–
Porphyromonas endodontalis	Anaerococcus	Bacteroidetes	Firmicutes	-0.042584	–	–	–	–	–	–
Clostridium clostridioforme	Caulobacteraceae	Firmicutes	Proteobacteria	-0.041884	–	–	–	–	–	–
Butyricicoccus pullicaecorum	Prevotella tannerae	Firmicutes	Bacteroidetes	-0.041825	–	–	–	–	–	–
Clostridiales	Caulobacteraceae	Firmicutes	Proteobacteria	-0.041697	–	–	–	–	–	–
Campylobacter	Roseburia faecis	Proteobacteria	Firmicutes	-0.041646	–	–	–	–	–	–
Blastomonas	Lactobacillus	Proteobacteria	Firmicutes	-0.04095	–	–	–	–	–	–
Mogibacteriaceae	Lactobacillus	Firmicutes	Firmicutes	-0.040875	–	–	–	–	–	–
Prevotella stercorea	Massilia	Bacteroidetes	Proteobacteria	-0.040704	–	–	–	–	–	–
Parabacteroides distasonis	Cloacibacterium	Bacteroidetes	Bacteroidetes	-0.040664	–	–	–	–	–	–
Staphylococcus aureus	Aeromonas caviae	Firmicutes	Proteobacteria	-0.04066	–	–	–	–	–	–
Staphylococcus aureus	Erythrobacteraceae	Firmicutes	Proteobacteria	-0.040493	–	–	–	–	–	–
Sneathia	Aeromonas caviae	Fusobacteria	Proteobacteria	-0.040491	–	–	–	–	–	–
Staphylococcus aureus	Blastomonas	Firmicutes	Proteobacteria	-0.039512	–	–	–	–	–	–
SMB53	Prevotella tannerae	Firmicutes	Bacteroidetes	-0.039501	–	–	–	–	–	–
Prevotella stercorea	Blastomonas	Bacteroidetes	Proteobacteria	-0.039359	–	–	–	–	–	–
Sneathia	Comamonas	Fusobacteria	Proteobacteria	-0.039284	–	–	–	–	–	–
Odoribacter	Massilia	Bacteroidetes	Proteobacteria	-0.038616	–	–	–	–	–	–
Enterobacter	Prevotella tannerae	Proteobacteria	Bacteroidetes	-0.038507	–	–	–	–	–	–
Mogibacterium	Staphylococcus epidermidis	Firmicutes	Firmicutes	-0.038489	–	–	–	–	–	–
Mogibacterium	Klebsiella pneumoniae	Firmicutes	Proteobacteria	-0.038455	–	–	–	–	–	–
Clostridiales	Prevotella tannerae	Firmicutes	Bacteroidetes	-0.038197	–	–	–	–	–	–
Comamonas	Massilia	Proteobacteria	Proteobacteria	-0.0381	–	–	–	–	–	–
Actinomyces	Caulobacteraceae	Actinobacteria	Proteobacteria	-0.037929	–	–	–	–	–	–
Aeromonas caviae	Blastomonas	Proteobacteria	Proteobacteria	-0.037922	–	–	–	–	–	–
Mogibacteriaceae	Erythrobacteraceae	Firmicutes	Proteobacteria	-0.037517	–	–	–	–	–	–
Aggregatibacter segnis	Prevotella tannerae	Proteobacteria	Bacteroidetes	-0.036934	–	–	–	–	–	–
SMB53	Caulobacteraceae	Firmicutes	Proteobacteria	-0.03609	–	–	–	–	–	–
Actinomyces	Porphyromonas endodontalis	Actinobacteria	Bacteroidetes	-0.035204	–	–	–	–	–	–
Sneathia	Klebsiella pneumoniae	Fusobacteria	Proteobacteria	-0.035115	–	–	–	–	–	–
Aeromonas caviae	Haemophilus influenzae	Proteobacteria	Proteobacteria	-0.034988	–	–	–	–	–	–
Campylobacter	Blastomonas	Proteobacteria	Proteobacteria	-0.034509	–	–	–	–	–	–
Erythrobacteraceae	Lactobacillus	Proteobacteria	Firmicutes	-0.034334	–	–	–	–	–	–
Mogibacteriaceae	Blastomonas	Firmicutes	Proteobacteria	-0.034248	–	–	–	–	–	–
Comamonas	Lactobacillus	Proteobacteria	Firmicutes	-0.034234	–	–	–	–	–	–
Klebsiella pneumoniae	Haemophilus influenzae	Proteobacteria	Proteobacteria	-0.03382	–	–	–	–	–	–
Klebsiella	Clostridiaceae	Proteobacteria	Firmicutes	-0.032654	–	–	–	–	–	–
Aeromonas caviae	Aggregatibacter segnis	Proteobacteria	Proteobacteria	-0.032416	–	–	–	–	–	–
Clostridiaceae	Prevotella tannerae	Firmicutes	Bacteroidetes	-0.032182	–	–	–	–	–	–
Sneathia	Porphyromonas	Fusobacteria	Bacteroidetes	-0.03152	–	–	–	–	–	–
Clostridiaceae	Serratia marcescens	Firmicutes	Proteobacteria	-0.030986	–	–	–	–	–	–
Parabacteroides	Blastomonas	Bacteroidetes	Proteobacteria	-0.03074	–	–	–	–	–	–
Campylobacter shigelloides	Clostridiaceae	Proteobacteria	Firmicutes	-0.029946	–	–	–	–	–	–
Staphylococcus aureus	Massilia	Firmicutes	Proteobacteria	-0.029912	–	–	–	–	–	–
Aggregatibacter segnis	Odoribacter	Proteobacteria	Bacteroidetes	-0.029738	–	–	–	–	–	–
Aggregatibacter segnis	Clostridium	Proteobacteria	Firmicutes	-0.029606	–	–	–	–	–	–
Finegoldia	Massilia	Firmicutes	Proteobacteria	-0.029533	–	–	–	–	–	–
Sneathia	Haemophilus influenzae	Fusobacteria	Proteobacteria	-0.029494	–	–	–	–	–	–
Porphyromonas	Prevotella tannerae	Bacteroidetes	Bacteroidetes	-0.028965	–	–	–	–	–	–
Enterococcus	Serratia marcescens	Firmicutes	Proteobacteria	-0.028118	–	–	–	–	–	–
Prevotella intermedia	Enterobacter	Bacteroidetes	Proteobacteria	-0.027472	–	–	–	–	–	–
Aeromonas caviae	Caulobacteraceae	Proteobacteria	Proteobacteria	-0.027019	–	–	–	–	–	–
Caulobacteraceae	Klebsiella pneumoniae	Proteobacteria	Proteobacteria	-0.026907	–	–	–	–	–	–
Staphylococcus aureus	Alistipes onderdonkii	Firmicutes	Bacteroidetes	-0.02638	–	–	–	–	–	–
Prevotella intermedia	Odoribacter	Bacteroidetes	Bacteroidetes	-0.026339	–	–	–	–	–	–
Klebsiella pneumoniae	Staphylococcus epidermidis	Proteobacteria	Firmicutes	-0.025202	–	–	–	–	–	–
Klebsiella pneumoniae	Lactobacillus	Proteobacteria	Firmicutes	-0.025157	–	–	–	–	–	–
SMB53	Porphyromonas endodontalis	Firmicutes	Bacteroidetes	-0.024422	–	–	–	–	–	–
Aggregatibacter segnis	Roseburia faecis	Proteobacteria	Firmicutes	-0.02329	–	–	–	–	–	–
Clostridiaceae	Paracoccus aminovorans	Firmicutes	Proteobacteria	-0.023269	–	–	–	–	–	–
Porphyromonas endodontalis	Comamonas	Bacteroidetes	Proteobacteria	-0.022896	–	–	–	–	–	–
Campylobacter	Ruminococcus gnavus	Proteobacteria	Firmicutes	-0.022024	–	–	–	–	–	–
Klebsiella	Caulobacteraceae	Proteobacteria	Proteobacteria	-0.021695	–	–	–	–	–	–
Odoribacter	Prevotella tannerae	Bacteroidetes	Bacteroidetes	-0.021527	–	–	–	–	–	–
Enhydrobacter	Massilia	Proteobacteria	Proteobacteria	-0.021347	–	–	–	–	–	–
Porphyromonas endodontalis	Roseburia faecis	Bacteroidetes	Firmicutes	-0.021021	–	–	–	–	–	–
Aeromonas caviae	Delftia	Proteobacteria	Proteobacteria	-0.02035	–	–	–	–	–	–
Blastomonas	Clostridium	Proteobacteria	Firmicutes	-0.020339	–	–	–	–	–	–
Corynebacterium	Caulobacteraceae	Actinobacteria	Proteobacteria	-0.019942	–	–	–	–	–	–
Klebsiella pneumoniae	Erythrobacteraceae	Proteobacteria	Proteobacteria	-0.019854	–	–	–	–	–	–
Butyricimonas	Serratia marcescens	Bacteroidetes	Proteobacteria	-0.019554	–	–	–	–	–	–
Aeromonas caviae	Mogibacterium	Proteobacteria	Firmicutes	-0.01847	–	–	–	–	–	–
Campylobacter	Mogibacterium	Proteobacteria	Firmicutes	-0.018206	–	–	–	–	–	–
Prevotella intermedia	Erythrobacteraceae	Bacteroidetes	Proteobacteria	-0.017969	–	–	–	–	–	–
Eggerthella lenta	Prevotella tannerae	Actinobacteria	Bacteroidetes	-0.017718	–	–	–	–	–	–
Parvimonas	Massilia	Firmicutes	Proteobacteria	-0.017603	–	–	–	–	–	–
Aggregatibacter segnis	Alistipes onderdonkii	Proteobacteria	Bacteroidetes	-0.017031	–	–	–	–	–	–
Campylobacter	Haemophilus influenzae	Proteobacteria	Proteobacteria	-0.01683	–	–	–	–	–	–
Aeromonas caviae	Clostridiaceae	Proteobacteria	Firmicutes	-0.016742	–	–	–	–	–	–
Sneathia	Serratia marcescens	Fusobacteria	Proteobacteria	-0.016733	–	–	–	–	–	–
Campylobacter	Porphyromonas endodontalis	Proteobacteria	Bacteroidetes	-0.01639	–	–	–	–	–	–
Sneathia	Porphyromonas endodontalis	Fusobacteria	Bacteroidetes	-0.016377	–	–	–	–	–	–
Aggregatibacter segnis	Mogibacterium	Proteobacteria	Firmicutes	-0.01599	–	–	–	–	–	–
Enhydrobacter	Blastomonas	Proteobacteria	Proteobacteria	-0.01598	–	–	–	–	–	–
Enterococcus	Campylobacter	Firmicutes	Proteobacteria	-0.015731	–	–	–	–	–	–
Dorea	Massilia	Firmicutes	Proteobacteria	-0.015234	–	–	–	–	–	–
Anaerococcus	Massilia	Firmicutes	Proteobacteria	-0.014352	–	–	–	–	–	–
Blastomonas	Roseburia faecis	Proteobacteria	Firmicutes	-0.014183	–	–	–	–	–	–
Aggregatibacter segnis	Paracoccus aminovorans	Proteobacteria	Proteobacteria	-0.012838	–	–	–	–	–	–
Dorea	Serratia marcescens	Firmicutes	Proteobacteria	-0.012829	–	–	–	–	–	–
Mogibacteriaceae	Cloacibacterium	Firmicutes	Bacteroidetes	-0.012785	–	–	–	–	–	–
Blastomonas	Paracoccus aminovorans	Proteobacteria	Proteobacteria	-0.012709	–	–	–	–	–	–
Butyricicoccus pullicaecorum	Blastomonas	Firmicutes	Proteobacteria	-0.011667	–	–	–	–	–	–
Staphylococcus aureus	Lactobacillus	Firmicutes	Firmicutes	-0.011252	–	–	–	–	–	–
Massilia	Serratia marcescens	Proteobacteria	Proteobacteria	-0.010973	–	–	–	–	–	–
Parvimonas	Aeromonas caviae	Firmicutes	Proteobacteria	-0.010658	–	–	–	–	–	–
Clostridiaceae	Massilia	Firmicutes	Proteobacteria	-0.010417	–	–	–	–	–	–
Mogibacterium	Massilia	Firmicutes	Proteobacteria	-0.010405	–	–	–	–	–	–
Paracoccus aminovorans	Lactobacillus	Proteobacteria	Firmicutes	-0.009906	–	–	–	–	–	–
Porphyromonas endodontalis	Blastomonas	Bacteroidetes	Proteobacteria	-0.00888	–	–	–	–	–	–
Prevotella intermedia	Staphylococcus aureus	Bacteroidetes	Firmicutes	-0.008675	–	–	–	–	–	–
Aeromonas caviae	Rhodanobacter terrae	Proteobacteria	Proteobacteria	-0.008403	–	–	–	–	–	–
Campylobacter	Aggregatibacter segnis	Proteobacteria	Proteobacteria	-0.007946	–	–	–	–	–	–
Porphyromonas endodontalis	Enhydrobacter	Bacteroidetes	Proteobacteria	-0.00712	–	–	–	–	–	–
Aggregatibacter segnis	Staphylococcus epidermidis	Proteobacteria	Firmicutes	-0.006324	–	–	–	–	–	–
Campylobacter shigelloides	Lactobacillus	Proteobacteria	Firmicutes	-0.005961	–	–	–	–	–	–
Mogibacterium	Blastomonas	Firmicutes	Proteobacteria	-0.005525	–	–	–	–	–	–
02d06	Prevotella tannerae	Firmicutes	Bacteroidetes	-0.004765	–	–	–	–	–	–
Porphyromonas endodontalis	Clostridiaceae	Bacteroidetes	Firmicutes	-0.004159	–	–	–	–	–	–
Prevotella tannerae	Erythrobacteraceae	Bacteroidetes	Proteobacteria	-0.003539	–	–	–	–	–	–
Haemophilus influenzae	Massilia	Proteobacteria	Proteobacteria	-0.003191	–	–	–	–	–	–
Mogibacterium	Clostridiaceae	Firmicutes	Firmicutes	-0.002803	–	–	–	–	–	–
02d06	Cloacibacterium	Firmicutes	Bacteroidetes	-0.00163	–	–	–	–	–	–
Aggregatibacter segnis	Massilia	Proteobacteria	Proteobacteria	-0.000667	–	–	–	–	–	–
Sneathia	Prevotella tannerae	Fusobacteria	Bacteroidetes	-0.000556	–	–	–	–	–	–
Sneathia	Erythrobacteraceae	Fusobacteria	Proteobacteria	-6.5e-05	–	–	–	–	–	–
