# Supplementary material for: Gut mucosal microbiome across stages of colorectal carcinogenesis
Source: Nat Commun. 2015 Oct 30;6:8727. doi: 10.1038/ncomms9727 (PMC4640069; doi:10.1038/ncomms9727)
Supplement: Supplementary Data 8 — Results of real-time PCR screening for mucosa-associated pks genomic islands of Escherichia coli and bft genes of enterotoxigenic Bacteroides fragilis [file ncomms9727-s9.xlsx]

## Sheet: Supplementary Data 8
Percentage of positive samples (%)		pks+	bft+
16S rRNA gene discovery cohort	normal control	20	12.73
	adenoma adjacent	38	32
	adenoma	58	26
	carcinoma adjacent	61.54	46.15
	carcinoma	48.08	40.38
Real-time PCR validation cohort	normal control	8	3.85
	adenoma adjacent	6.67	2.27
	adenoma	8.82	2.78
	carcinoma adjacent	3.23	18.52
	carcinoma	7.5	19.44
