# Supplementary material for: Gut mucosal microbiome across stages of colorectal carcinogenesis
Source: Nat Commun. 2015 Oct 30;6:8727. doi: 10.1038/ncomms9727 (PMC4640069; doi:10.1038/ncomms9727)
Supplement: Supplementary Data 9 — Multinomial logistic regression analysis of bacterial phylotypes on mucosal phenotypes with clinical parameters as co-variates [file ncomms9727-s10.xlsx]

## Sheet: Supplementary Data 9
PHYLOTYPE	PHENOTYPE	MODEL 1			MODEL 2			MODEL 3
		coefficient	s.d.	p value	coefficient	s.d.	p value	coefficient	s.d.	p value
Fusobacterium	adenoma	-6.63943	2.48622	0.00757406	-6.96622	2.56233	0.00655376	-11.5867	5.20477	0.0260028
	adenoma adjacent	-5.44281	2.25502	0.0157939	-5.75682	2.33339	0.0136196	-6.26069	3.64458	0.0858317
	carcinoma	2.69866	1.29908	0.0377688	2.24145	1.41895	0.114185	2.17455	2.34798	0.354375
	carcinoma adjacent	-2.30875	1.73988	0.18452	-2.76916	1.82999	0.130227	-3.54283	2.80617	0.206765
Parvimonas	adenoma	20.6196	17.6044	0.241489	29.4701	6.42728	4.53656e-06	34.5037	7.33937	2.58669e-06
	adenoma adjacent	22.5143	17.3613	0.194697	31.1678	6.03711	2.43405e-07	35.502	7.04474	4.66723e-07
	carcinoma	46.4983	16.3331	0.00441522	57.2818	3.45917	0	56.8469	4.00465	0
	carcinoma adjacent	42.2311	16.3348	0.0097282	52.6821	3.47075	0	52.9863	4.02367	0
Peptostreptococcus	adenoma	14.9454	25.7653	0.561875	-6.33341	0.191555	0	121.397	0.013748	0
	adenoma adjacent	28.161	23.3697	0.228194	26.615	7.37474	0.000307455	8.64147	0.00410094	0
	carcinoma	59.41	21.4956	0.00571282	57.8882	4.5556	0	229.322	3.2632	0
	carcinoma adjacent	57.3701	21.5006	0.00762353	55.9024	4.57116	0	226.533	3.26454	0
Gemella	adenoma	-19.9449	19.366	0.303061	-21.0899	5.8019	0.000277984	-40.5926	0.0366031	0
	adenoma adjacent	-28.3864	21.574	0.188252	-30.845	2.72259	0	-154.019	0.00659787	0
	carcinoma	37.8193	11.6308	0.00114734	36.3228	8.06595	6.69288e-06	32.0321	4.80482	2.61697e-11
	carcinoma adjacent	27.8467	11.7453	0.0177458	26.1287	8.16007	0.00136469	16.1479	4.72785	0.000636669
Coprococcus	adenoma	-15.5813	12.6671	0.218674	-6.28726	9.66892	0.515528	-14.4592	11.7294	0.217673
	adenoma adjacent	-37.1351	16.8128	0.0271926	-28.7564	9.15493	0.00168323	-38.052	12.8411	0.00304365
	carcinoma	2.71661	10.1516	0.789004	10.2274	8.16145	0.210158	-8.75811	9.99059	0.380685
	carcinoma adjacent	9.21497	9.57246	0.335721	16.5397	7.82239	0.0344806	-3.82608	9.66262	0.692129
Pseudomonas veronii	adenoma	11.9122	6.64874	0.0731891	11.6933	7.24928	0.106739	7.74123	9.75429	0.427415
	adenoma adjacent	14.6679	6.60789	0.0264355	14.6675	7.20549	0.0417906	10.4051	9.685	0.282663
	carcinoma	-232.224	90.1665	0.0100095	-192.501	0.185963	0	-227.916	0.350617	0
	carcinoma adjacent	-5.57439	10.9469	0.610599	-10.9117	12.7312	0.3914	-18.6106	17.5919	0.290098
Oscillospira	adenoma	7.77588	8.2556	0.346248	4.20239	8.067	0.602411	8.99166	9.81873	0.35979
	adenoma adjacent	-8.71272	10.6801	0.414618	-11.8381	10.6672	0.267101	-1.92168	11.844	0.871109
	carcinoma	15.1289	7.6059	0.0466904	11.8211	7.40636	0.110473	5.46636	10.0945	0.58815
	carcinoma adjacent	19.699	7.4348	0.00805966	16.4737	7.15717	0.0213519	12.1683	9.48404	0.199481
Bacillales	adenoma	15.4404	21.0233	0.462678	9.24433	5.0747	0.0685078	-51.5973	0.0107606	0
	adenoma adjacent	34.7107	19.4134	0.0737797	27.8362	5.60807	6.91988e-07	17.593	0.101075	0
	carcinoma	-81.6761	93.3268	0.381486	-80.2465	0.004946	0	-150.213	0.00184987	0
	carcinoma adjacent	-41.7225	58.0164	0.472049	-44.2009	0.0261595	0	-159.93	0.0016634	0
Sphingomonadaceae	adenoma	-6.32869	10.9742	0.56415	-9.17948	12.0926	0.447793	-33.116	1.01184	0
	adenoma adjacent	-1.63627	2.93906	0.577709	-1.85252	3.33807	0.578916	-1.68772	4.94012	0.732626
	carcinoma	-26.5506	22.7524	0.243235	-30.4382	1.07432	0	-19.9634	15.5753	0.199935
	carcinoma adjacent	-19.5689	18.8785	0.299936	-25.6911	1.54693	0	-23.3863	9.56932	0.0145302
Anaerococcus	adenoma	33.1942	32.6451	0.309239	41.2726	4.79216	0	35.907	0.00467643	0
	adenoma adjacent	-23.0899	52.7416	0.661536	-23.3947	0.00957437	0	33.1072	0.0044298	0
	carcinoma	29.8273	32.7185	0.361962	36.3785	4.77359	2.53131e-14	91.2553	0.0088553	0
	carcinoma adjacent	-41.1619	62.2724	0.508614	-29.4109	0.00472177	0	-41.096	0.00199216	0
Butyricimonas	adenoma	-157.399	121.907	0.196656	-123.311	0.000932083	0	-349.167	0.000825752	0
	adenoma adjacent	22.9404	65.3383	0.725512	3.19165	0.00114713	0	-278.341	0.00101482	0
	carcinoma	49.9018	59.2992	0.400054	56.6032	0.000576987	0	44.5	0.00484235	0
	carcinoma adjacent	76.0282	56.6165	0.179316	78.6126	0.0006699	0	163.117	0.00826598	0
Escherichia coli	adenoma	0.479452	0.731353	0.512102	0.792776	0.767811	0.301831	2.16037	1.6917	0.201589
	adenoma adjacent	-0.0961436	0.769407	0.900557	0.211525	0.80119	0.791769	1.91489	1.70116	0.260318
	carcinoma	-4.06386	1.38983	0.00345556	-3.93134	1.42855	0.00592371	-1.41237	1.88401	0.453459
	carcinoma adjacent	-1.80668	0.960961	0.0600977	-1.6123	0.995978	0.105488	-0.129408	1.7427	0.940806
Bacteroides	adenoma	-4.11418	1.95116	0.0349809	-3.69729	2.01369	0.0663456	-2.6881	3.25354	0.408686
	adenoma adjacent	-2.87981	1.83336	0.116232	-2.44269	1.90122	0.198861	-2.06046	3.19115	0.518487
	carcinoma	-5.41235	2.08918	0.00957941	-4.805	2.16107	0.0261866	-3.79818	3.1238	0.22403
	carcinoma adjacent	-0.782672	1.66924	0.639156	-0.101934	1.76889	0.954047	0.17063	2.84594	0.952191
Faecalibacterium prausnitzii	adenoma	-3.2203	2.38016	0.176064	-2.23534	2.44505	0.360596	-5.14173	4.51819	0.255118
	adenoma adjacent	-5.02359	2.54244	0.0481667	-4.09054	2.60414	0.116233	-10.4804	5.31441	0.0486017
	carcinoma	-5.56876	2.59765	0.0320517	-5.08551	2.69054	0.0587387	-8.10422	4.5748	0.0764788
	carcinoma adjacent	0.765	2.13412	0.719998	1.56694	2.24631	0.48545	-0.973653	3.93304	0.804477
Bacteroides fragilis	adenoma	7.37745	3.50216	0.035157	7.60473	3.76347	0.043314	5.90084	7.602	0.437618
	adenoma adjacent	6.94929	3.5323	0.0491422	7.16812	3.79203	0.0587166	5.92241	7.59952	0.435795
	carcinoma	10.9095	3.37679	0.00123472	11.7166	3.64282	0.00129831	13.7438	7.15671	0.0548071
	carcinoma adjacent	8.25773	3.4512	0.0167244	8.94494	3.71422	0.0160271	9.14346	7.21758	0.205216
Streptococcus	adenoma	-1.28253	1.81545	0.479907	-1.25204	1.90307	0.510599	1.14179	5.59901	0.83841
	adenoma adjacent	-2.09344	2.10257	0.319416	-2.09672	2.19047	0.338465	0.9323	5.63061	0.86849
	carcinoma	-1.57088	1.91269	0.411478	-1.4613	1.98349	0.461287	1.74717	5.45211	0.748621
	carcinoma adjacent	-7.73927	4.60158	0.0925933	-8.29379	4.93719	0.0929849	-5.79219	7.28282	0.426426
Enterobacteriaceae	adenoma	2.94649	2.33233	0.206473	2.60439	2.4158	0.281005	5.92062	5.64828	0.294539
	adenoma adjacent	3.30438	2.29813	0.150474	2.96192	2.38253	0.2138	3.72968	5.95376	0.531026
	carcinoma	-10.2775	6.23835	0.0994601	-11.5994	6.589	0.078336	-2.19212	7.39692	0.766958
	carcinoma adjacent	1.19127	2.58123	0.64443	0.796126	2.68957	0.767226	6.54519	5.53335	0.236864
Granulicatella	adenoma	11.6943	10.6901	0.273984	12.9715	4.58859	0.00470003	16.0381	5.95294	0.0070568
	adenoma adjacent	9.01983	11.1422	0.418218	10.4077	5.12181	0.0421501	18.9985	5.06627	0.000176835
	carcinoma	22.6377	9.8611	0.0216957	25.0181	3.0986	6.66134e-16	28.0456	3.47375	6.66134e-16
	carcinoma adjacent	19.1627	9.96282	0.0544272	21.5235	3.30135	7.04889e-11	23.6677	3.8107	5.26984e-10
										#coefficients are log odds over baseline (normal control)
