# Supplementary material for: Gut mucosal microbiome across stages of colorectal carcinogenesis
Source: Nat Commun. 2015 Oct 30;6:8727. doi: 10.1038/ncomms9727 (PMC4640069; doi:10.1038/ncomms9727)
Supplement: Supplementary Data 10 — Multiple linear regression analysis of bacterial phylotypes on microbiota metrics with clinical parameters as co-variates [file ncomms9727-s11.xlsx]

## Sheet: Supplementary Data 10
RESPONSE VARIABLE	STATISTICS	MODEL 1					MODEL2							MODEL 3
		intercept	adenoma	adenoma adjacent	carcinoma	carcinoma adjacent	intercept	adenoma	adenoma adjacent	carcinoma	carcinoma adjacent	age	male	intercept	adenoma	adenoma adjacent	carcinoma	carcinoma adjacent	age	male	current non-smoker	smoker	BMI_obese	diabetic
MCPI	estimate	-0.08111	-0.50201	-0.84992	1.1373	0.38708	-0.116853	-0.513078	-0.860989	1.15554	0.405331	0.001758	-0.170739	0.1648	-0.7847	-1.033	0.7473	0.006995	4.407e-05	0.1246	0.122	-0.5603	-0.005618	0.2911
	s.d. error	0.15732	0.23192	0.23192	0.23192	0.23192	0.47487	0.239003	0.239003	0.24039	0.24039	0.007465	0.152959	0.6859	0.3657	0.3657	0.3479	0.3479	0.01048	0.2406	0.3011	0.3169	0.2781	0.3321
	t value	-0.516	-2.165	-3.665	4.904	1.669	-0.246	-2.147	-3.602	4.807	1.686	0.236	-1.116	0.24	-2.146	-2.824	2.148	0.02	0.004	0.518	0.405	-1.768	-0.02	0.877
	p value	0.606607	0.031314	0.000299	1.64e-06	0.096291	0.805817	0.032732	0.000377	2.59e-06	0.092959	0.813995	0.265341	0.8105	0.03382	0.00552	0.03363	0.98399	0.99665	0.60544	0.68596	0.07952	0.98391	0.38243
ISDI	estimate	7.0478	-1.2384	-0.9479	0.9061	2.1035	5.52616	-1.41245	-1.12191	0.64902	1.84636	0.02215	0.46268	4.98925	-1.39968	-1.43767	0.28504	1.64466	0.03344	-0.01875	-0.62341	-0.1039	1.89704	-0.53687
	s.d. error	0.4911	0.7239	0.7239	0.7239	0.7239	1.48015	0.74496	0.74496	0.74928	0.74928	0.02327	0.47677	2.31712	1.23543	1.23543	1.17524	1.17524	0.03539	0.81278	1.01718	1.07065	0.93947	1.1221
	t value	14.352	-1.711	-1.309	1.252	2.906	3.734	-1.896	-1.506	0.866	2.464	0.952	0.97	2.153	-1.133	-1.164	0.243	1.399	0.945	-0.023	-0.613	-0.097	2.019	-0.478
	p value	2e-16	0.08831	0.19155	0.21178	0.00397	0.000232	0.059061	0.133273	0.387181	0.014375	0.34199	0.332719	0.0332	0.2594	0.2468	0.8088	0.1642	0.3467	0.9816	0.5411	0.9228	0.0456	0.6332
MDS1	estimate	0.02786	0.04779	0.01114	-0.12645	-0.07662	0.131243	0.061591	0.024938	-0.115861	-0.066031	-0.001855	0.019987	0.045845	0.140198	0.123988	-0.017936	0.027095	-0.002176	0.049609	-0.036925	0.093278	0.034836	-0.087897
	s.d. error	0.02892	0.04263	0.04263	0.04263	0.04263	0.087137	0.043856	0.043856	0.04411	0.04411	0.00137	0.028067	0.133031	0.070929	0.070929	0.067473	0.067473	0.002032	0.046663	0.058398	0.061468	0.053937	0.064422
	t value	0.964	1.121	0.261	-2.966	-1.797	1.506	1.404	0.569	-2.627	-1.497	-1.354	0.712	0.345	1.977	1.748	-0.266	0.402	-1.071	1.063	-0.632	1.518	0.646	-1.364
	p value	0.33616	0.26329	0.79409	0.00329	0.07342	0.13323	0.16139	0.57009	0.00913	0.13561	0.17675	0.47704	0.731	0.0503	0.0829	0.7908	0.6887	0.2862	0.2898	0.5283	0.1317	0.5195	0.1749
MDS2	estimate	0.009479	0.017961	0.018319	-0.103368	0.018053	0.0933451	0.0281358	0.0284936	-0.0912221	0.0301986	-0.0013241	-0.0103582	0.0459873	0.0300479	0.0104408	-0.0890149	0.0154621	-0.0003171	-0.0521192	-0.0353335	0.0531217	0.0325424	-0.0061345
	s.d. error	0.016112	0.023752	0.023752	0.023752	0.023752	0.0484115	0.0243657	0.0243657	0.024507	0.024507	0.0007611	0.0155937	0.0756028	0.0403095	0.0403095	0.0383456	0.0383456	0.0011549	0.0265192	0.0331885	0.0349331	0.0306528	0.0366117
	t value	0.588	0.756	0.771	-4.352	0.76	1.928	1.155	1.169	-3.722	1.232	-1.74	-0.664	0.608	0.745	0.259	-2.321	0.403	-0.275	-1.965	-1.065	1.521	1.062	-0.168
	p value	0.557	0.45	0.441	1.93e-05	0.448	0.054916	0.249253	0.243298	0.000242	0.218962	0.083065	0.50711	0.5441	0.4574	0.796	0.0219	0.6875	0.7841	0.0516	0.2891	0.1309	0.2904	0.8672
NMDS1	estimate	0.1176	0.1929	0.2859	-0.9617	-0.1254	0.840282	0.286828	0.379801	-0.878905	-0.042625	-0.012523	0.074121	0.20347	0.740468	0.851297	-0.442863	0.340062	-0.008004	0.021294	-0.256128	0.843643	-0.186194	-0.853261
	s.d. error	0.1945	0.2867	0.2867	0.2867	0.2867	0.586403	0.295139	0.295139	0.29685	0.29685	0.009219	0.188885	0.866207	0.46184	0.46184	0.439338	0.439338	0.013232	0.303839	0.380252	0.40024	0.3512	0.419473
	t value	0.605	0.673	0.997	-3.354	-0.437	1.433	0.972	1.287	-2.961	-0.144	-1.358	0.392	0.235	1.603	1.843	-1.008	0.774	-0.605	0.07	-0.674	2.108	-0.53	-2.034
	p value	0.545939	0.501761	0.319735	0.000914	0.662151	0.15307	0.33202	0.19928	0.00335	0.88593	0.17548	0.69507	0.8147	0.1114	0.0677	0.3154	0.4404	0.5463	0.9442	0.5018	0.037	0.5969	0.0441
NMDS2	estimate	0.065233	-0.591043	-0.002664	0.07208	0.184171	-0.124527	-0.613165	-0.024786	0.041469	0.153559	0.002836	0.046845	0.221312	-0.80967	-0.523108	-0.460582	-0.349076	0.008603	-0.288373	0.164358	-0.225218	-0.498282	0.022188
	s.d. error	0.164498	0.242492	0.242492	0.242492	0.242492	0.497497	0.250392	0.250392	0.251844	0.251844	0.007821	0.160248	0.727909	0.388102	0.388102	0.369194	0.369194	0.011119	0.255328	0.319541	0.336338	0.295127	0.3525
	t value	0.397	-2.437	-0.011	0.297	0.759	-0.25	-2.449	-0.099	0.165	0.61	0.363	0.292	0.304	-2.086	-1.348	-1.248	-0.946	0.774	-1.129	0.514	-0.67	-1.688	0.063
	p value	0.692	0.0155	0.9912	0.7665	0.4482	0.803	0.015	0.921	0.869	0.543	0.717	0.77	0.7616	0.039	0.1801	0.2145	0.3462	0.4405	0.2609	0.6079	0.5043	0.0938	0.9499
