# Supplementary material for: Gut mucosal microbiome across stages of colorectal carcinogenesis
Source: Nat Commun. 2015 Oct 30;6:8727. doi: 10.1038/ncomms9727 (PMC4640069; doi:10.1038/ncomms9727)
Supplement: Supplementary Data 11 — Summary of differential abundance analyses on KEGG modules [file ncomms9727-s12.xlsx]

## Sheet: Supplementary Data 11
KEGG modules	LDA_metacommunity	Enrichment_class_metacommunity	pValue_phenotypes	LDA_phenotype	Enrichment_class_phenotype	pValue_phenotype
M00173			-			-
M00172			-			-
M00174	2.90212	C	3.87118e-12	3.02765	adenoma_adjacent	1.29346e-07
M00176	2.68149	D	1.05106e-12	3.39857	carcinoma	3.14276e-08
M00178	3.77544	E	1.677e-24	3.59975	carcinoma	8.78438e-10
M00077			-			-
M00276	3.62412	D	9.7249e-08			-
M00277	3.55857	B	2.22383e-15			-
M00373			-			-
M00278			-			-
M00064	3.63472	B	5.0415e-20			-
M00149	3.67162	C	9.42792e-31	3.54313	adenoma_adjacent	2.02836e-09
M00061	3.51035	B	2.96959e-20	3.16273	normal_control	0.000919982
M00060	3.59793	B	3.39011e-16			-
M00144	3.62764	C	8.41023e-20	3.28022	adenoma_adjacent	0.0173355
M00260	3.61331	B	5.47992e-17			-
M00302			-			-
M00300	3.59984	B	6.11629e-28	3.31513	adenoma	1.95688e-08
M00301			-			-
M00012	3.70079	B	1.21956e-30			-
M00159	3.83086	D	1.97531e-27	3.7417	carcinoma	1.12276e-09
M00011	3.61938	C	1.17911e-27	3.45408	adenoma_adjacent	1.39366e-06
M00016			-			-
M00017	3.57726	B	1.06083e-20			-
M00018	3.61997	D	4.86267e-16			-
M00019	3.61845	B	7.50594e-12			-
M00157	3.90348	D	4.91484e-26			-
M00156	3.36978	C	5.46776e-16	3.21684	adenoma_adjacent	0.00771773
M00155			-			-
M00349	3.61552	B	7.16012e-28			-
M00319	3.48226	E	2.79198e-21	3.37035	carcinoma	2.04176e-08
M00311	3.73051	A	2.0863e-26			-
M00310	2.77266	D	6.08153e-16			-
M00096	3.64765	E	2.06533e-20	3.35159	carcinoma	0.000884924
M00317	3.0585	C	0.000192318			-
M00095			-			-
M00001	3.88659	D	1.2876e-27			-
M00003			-			-
M00002	3.80349	E	1.15862e-25	3.61715	carcinoma	3.39759e-10
M00004	3.24327	A	8.96401e-10			-
M00007	3.62919	D	7.86044e-23			-
M00006	3.47214	C	2.34816e-15			-
M00009	3.59027	C	4.12956e-20			-
M00008	3.67349	B	6.69143e-31	3.55274	adenoma_adjacent	7.04217e-09
M00324	3.62155	B	3.30624e-22			-
M00326			-			-
M00126	3.41422	A	2.26415e-11			-
M00127	3.44467	A	7.98959e-10			-
M00124	3.64502	B	1.0394e-23			-
M00125	3.81864	A	1.23402e-16			-
M00122			-			-
M00123	3.47071	A	4.70118e-10			-
M00121	3.5725	B	4.36259e-26			-
M00089			-			-
M00088			-			-
M00246	3.08296	E	3.03503e-08			-
M00245	3.54153	E	3.97452e-15			-
M00207	3.83087	C	8.08939e-11			-
M00206			-			-
M00034	3.22526	C	2.04566e-05			-
M00035	3.53286	C	9.63203e-15			-
M00036	3.34379	C	1.22719e-13	3.20073	adenoma_adjacent	4.10964e-08
M00033			-	2.95049	adenoma_adjacent	0.0057018
M00333			-			-
M00332			-			-
M00331			-			-
M00336	3.65788	B	8.30515e-19			-
M00335	3.51239	B	5.04603e-14			-
M00334			-			-
M00136	3.63367	B	3.75497e-18			-
M00133	3.57101	B	8.02431e-20			-
M00239	4.01009	E	7.26173e-09			-
M00232	2.96186	C	5.63758e-06			-
M00233	2.56693	C	0.00189448			-
M00230	3.61295	B	5.25007e-25	3.25807	adenoma	6.70737e-09
M00231	2.79467	C	4.84613e-07			-
M00237			-			-
M00235	3.20518	C	1.20436e-11	3.0675	adenoma_adjacent	4.73344e-06
M00150	3.61904	B	1.64808e-16			-
M00022	3.64605	D	3.39834e-20			-
M00026	3.80508	D	6.08187e-31	3.45184	carcinoma_adjacent	0.00370229
M00025	3.65717	B	1.77734e-23			-
M00229	3.6412	B	1.72418e-17			-
M00342			-	3.03557	normal_control	0.0114357
M00185	3.64656	B	4.29709e-20	3.42531	normal_control	4.48082e-08
M00220			-			-
M00222	3.65098	D	6.17321e-21			-
M00225	3.65083	B	6.61778e-22	3.38201	adenoma	8.65874e-06
M00348	3.59806	B	9.12719e-25	3.20791	normal_control	0.000419656
M00226	3.65056	B	4.99396e-19			-
M00117	3.73535	B	1.71251e-26	3.40552	adenoma	4.83747e-07
M00116			-			-
M00115	3.60736	A	8.58014e-23			-
M00299	3.6937	E	9.81581e-22			-
M00119	3.41153	A	6.01493e-11			-
M00028	3.64276	A	3.52316e-16			-
M00193	3.68743	C	3.90363e-27			-
M00053	3.57674	B	4.35637e-24			-
M00050	3.57673	E	7.01663e-12	3.59038	carcinoma	0.0208035
M00051	3.82975	D	1.39668e-31	3.60169	carcinoma	1.97229e-07
M00199			-			-
M00198	3.6073	B	8.35657e-21			-
M00197	3.79139	D	3.00287e-23			-
M00194	3.77732	D	4.17511e-21			-
M00359	3.77624	D	3.07712e-30	3.57768	carcinoma	4.54306e-09
M00219	2.98071	E	4.61399e-06			-
M00166			-			-
M00164	3.90348	D	4.91484e-26			-
M00287	3.60013	B	2.3771e-21			-
M00202			-			-
M00201			-			-
M00200	2.96281	C	3.06254e-10	3.0927	adenoma_adjacent	4.8657e-06
M00049	3.55272	E	2.94679e-11	3.61031	carcinoma	0.0124926
M00048	3.44701	E	6.07481e-08			-
M00204			-			-
M00045	3.51797	C	7.73863e-23			-
M00046			-			-
M00360	3.70195	E	2.32189e-24			-
