# Supplementary material for: Gut mucosal microbiome across stages of colorectal carcinogenesis
Source: Nat Commun. 2015 Oct 30;6:8727. doi: 10.1038/ncomms9727 (PMC4640069; doi:10.1038/ncomms9727)
Supplement: Supplementary Data 12 — Summary of differential abundance analyses on KEGG pathways [file ncomms9727-s13.xlsx]

## Sheet: Supplementary Data 12
KEGG pathways	LDA_metacommunity	Enrichment_class_metacommunity	pValue_metacommunity	LDA_phenotype	Enrichment_class_phenotype	pValue_phenotype
ko00564	2.8509	B	6.98544e-18			-
ko00680	2.92199	D	1.95832e-32	2.55216	carcinoma_adjacent	5.67417e-07
ko00562			-	2.74931	adenoma_adjacent	1.68954e-06
ko00563			-			-
ko00561	2.65972	B	1.58706e-12			-
ko00440	2.33771	B	7.62681e-09			-
ko00250	3.28416	D	2.55343e-32	2.91573	carcinoma_adjacent	3.91511e-05
ko00565	2.38101	C	3.88164e-16			-
ko00740	2.73623	B	2.57213e-09	2.57304	normal_control	0.00810451
ko00010			-			-
ko03450	2.70411	C	4.65884e-13	2.38895	adenoma_adjacent	0.00341195
ko00760	2.72892	B	3.06003e-08			-
ko00920	2.982	B	5.44113e-27			-
ko00311	2.78139	C	3.66483e-13			-
ko00310	3.26058	C	5.58701e-31			-
ko04146	2.5576	C	4.44761e-15			-
ko05100	2.41487	B	1.05858e-19			-
ko04141	2.21713	A	3.27345e-20			-
ko04142	2.69121	A	6.91033e-18			-
ko05143	2.33267	B	4.633e-29			-
ko00523	3.16295	A	7.41949e-26			-
ko02060	3.37291	B	1.17656e-10			-
ko00513	2.04391	E	4.83276e-13	2.17776	carcinoma	1.26271e-07
ko00511	3.76371	A	1.47491e-24			-
ko00510	2.35049	E	5.1499e-20			-
ko05110			-			-
ko04974	2.27149	A	3.75701e-17			-
ko04976			-			-
ko00450	3.23154	E	6.00033e-27	3.00864	carcinoma	4.1681e-09
ko00910	3.05072	B	4.5187e-17			-
ko00300	3.47582	D	4.21977e-34			-
ko00195	3.06051	D	2.48247e-27			-
ko00260	2.73843	B	1.64385e-14	2.43697	adenoma_adjacent	5.40873e-06
ko00190	2.38162	D	8.84996e-08			-
ko03440	3.27254	E	2.81169e-29	3.1128	carcinoma	4.21287e-12
ko00750	2.91482	B	1.6253e-08			-
ko00592	3.11589	B	8.39549e-30			-
ko00591	3.19404	D	2.84094e-20			-
ko00590	2.79541	C	6.46385e-28			-
ko00062			-			-
ko00061	3.33371	E	1.18675e-22	2.96922	carcinoma	1.98084e-06
ko03070	3.09087	B	1.44581e-21			-
ko00253			-			-
ko00903	3.51308	C	1.73203e-29			-
ko00380	3.28596	C	3.78557e-28	3.06738	adenoma_adjacent	2.26066e-06
ko00500	3.29614	D	7.16168e-35			-
ko05120	2.63851	D	2.53041e-31			-
ko05322			-			-
ko04962			-			-
ko00625			-	2.85501	adenoma_adjacent	0.000796125
ko00624	3.16218	E	6.00815e-27	2.80967	carcinoma	5.72035e-08
ko00627	3.09095	C	4.11028e-27			-
ko00626	3.05541	C	2.81477e-22			-
ko00621	3.26658	B	1.49632e-15			-
ko00620	2.37661	E	0.0016662			-
ko00623	3.18086	B	2.94088e-22	2.88856	adenoma_adjacent	5.41386e-08
ko00622	3.1302	B	1.36979e-19	2.61165	adenoma	0.0167498
ko00270	2.80982	E	5.4911e-15	2.55563	carcinoma	0.00589798
ko00940	2.95525	A	2.69496e-27			-
ko00941	2.27599	C	1.95842e-14			0.0245635
ko01053	3.09446	B	4.53272e-20			-
ko00943			-			-
ko00100			1.95213e-06			0.0273911
ko01056			-			-
ko00071	3.40085	C	1.61116e-29			-
ko00072	3.56149	C	2.92369e-23			-
ko03060	3.07174	E	1.32395e-23	2.92764	carcinoma	9.43053e-08
ko04910	2.25545	D	4.32101e-18			-
ko00531	3.35007	A	1.54555e-13			-
ko05131			-			-
ko00360	3.15101	B	3.49354e-24	2.86231	adenoma_adjacent	4.8948e-06
ko00633	3.245	B	1.89325e-25	2.84665	normal_control	0.000115042
ko00362	3.06612	C	1.016e-20			-
ko00363	3.03567	D	4.38977e-08			-
ko00364	3.00978	C	1.57144e-26	2.84808	adenoma_adjacent	1.94792e-09
ko04115	2.51795	C	2.4699e-14	2.42853	adenoma_adjacent	5.60236e-09
ko00430	2.91948	E	4.73931e-26	2.36058	carcinoma	0.0374754
ko02010	3.12745	B	2.63392e-11			-
ko00130	3.44631	B	1.86548e-27			-
ko00361	2.98478	C	2.52537e-24	2.82032	adenoma_adjacent	2.05462e-09
ko00040	3.18869	B	6.28989e-23	2.80774	adenoma	0.00144334
ko00730	3.40123	E	2.62642e-30	3.17682	carcinoma	9.95873e-08
ko00630	3.38323	B	1.82136e-28	2.98127	adenoma_adjacent	3.07618e-09
ko01040			-	3.02587	adenoma_adjacent	1.23222e-08
ko00600	3.21912	A	8.03209e-30			-
ko03018	2.7384	E	3.51437e-26	2.58307	carcinoma	2.37316e-08
ko00281	3.67398	C	5.01894e-29			-
ko00280	3.46117	C	6.64377e-31			-
ko03013	2.27859	D	3.68146e-18			0.0140345
ko03010	3.38848	E	1.33634e-29	3.20161	carcinoma	1.33795e-11
ko00601			-			-
ko03015			-			-
ko00312	2.9486	A	2.4531e-12	2.66407	adenoma	0.000633583
ko00522			-			-
ko05142			-			-
ko00520			-	2.86913	carcinoma	0.000300996
ko00521	3.38234	A	2.16105e-27			-
ko05146	2.1578	D	3.82234e-20			-
ko05145	2.63153	C	3.77058e-13	2.54414	adenoma_adjacent	4.20382e-09
ko00052	3.23069	D	6.13579e-18			-
ko00053	3.3391	B	1.80317e-25			-
ko00051	3.2912	D	4.63243e-21			-
ko00400	3.03715	D	9.2771e-25			-
ko00351			-			-
ko00350	2.80536	C	2.23687e-23	2.37649	adenoma_adjacent	0.0198335
ko00480	3.37262	C	2.60738e-32			-
ko00643	2.93681	C	2.76162e-13	2.68836	adenoma_adjacent	0.00852524
ko00642	3.14402	E	1.06625e-20			-
ko00640	3.19304	C	4.93707e-30			-
ko00720			-			-
ko00960	2.87228	B	1.57584e-18			-
ko02020	3.22987	B	1.30448e-29	2.87136	adenoma	2.71648e-09
ko03008	2.11639	E	1.79903e-17			-
ko00290	3.51122	D	2.36799e-28			-
ko03410			-			-
ko05010	2.4503	C	3.52259e-29			-
ko05012	2.48226	C	1.95394e-15	2.31482	adenoma_adjacent	0.0015296
ko00410	3.38259	B	4.56491e-28	3.21135	adenoma_adjacent	5.95756e-10
ko00983	3.19517	E	1.72732e-27			-
ko05150	2.52711	C	1.58537e-19	2.13518	adenoma	0.00161201
ko00791	2.94201	C	1.30972e-14	2.73139	adenoma_adjacent	0.000862679
ko00790	3.05863	E	1.10171e-15			-
ko00020	2.92508	B	1.31819e-12			-
ko00710	3.21663	E	3.45758e-27	3.0294	carcinoma	3.05622e-10
ko00340	3.41161	A	1.50183e-27			-
ko00550	3.37746	E	9.96448e-30	3.20551	carcinoma	1.20329e-10
ko00650			-			-
ko03030	3.19842	E	2.4922e-28	3.04017	carcinoma	5.58428e-12
ko02030	3.52423	C	7.44845e-16	3.23367	adenoma_adjacent	0.00679422
ko03320	2.64501	C	1.28695e-14			-
ko04621	2.3548	A	9.18691e-30	2.10143	carcinoma	9.76157e-08
ko04622			0.00148244			-
ko04626	2.19648	D	2.36641e-16			-
ko00460	3.13559	A	3.3614e-23			-
ko00830	2.78757	C	1.90928e-31	2.56727	adenoma_adjacent	5.63367e-08
ko00780	3.3729	A	8.65072e-23			-
ko00785	3.5409	C	4.61855e-32			-
ko00030	3.2156	D	1.00121e-25			-
ko00230	2.79424	E	3.72706e-17	2.62089	carcinoma	9.93587e-07
ko04122	2.98318	B	4.46896e-15			-
ko00540	3.39735	B	7.11404e-21			-
ko05111	2.90381	B	6.58434e-23			-
ko03022	2.81065	E	0.00138764			-
ko00660	3.59737	D	2.08473e-30	3.20556	normal_control	0.00188417
ko03020	3.35561	D	3.26154e-26			-
ko00140	2.50717	A	2.47689e-13			-
ko00860	2.93406	D	2.05125e-16			-
ko00331			-			-
ko00330	2.95819	D	8.9334e-34	2.5195	carcinoma_adjacent	0.00747977
ko00908	3.09814	E	5.00818e-30	2.93318	carcinoma	2.51083e-12
ko00909			-			-
ko03430	3.33765	E	3.66591e-30	3.18049	carcinoma	1.80591e-13
ko00906	2.46496	C	3.75304e-14	2.16468	adenoma_adjacent	2.34794e-05
ko00900	3.39972	E	1.62969e-29	3.11089	carcinoma	1.00242e-11
ko00901			0.00216002			0.0390239
ko02040	3.61042	B	1.56119e-20			-
ko00471	3.52126	E	7.78085e-29	3.35414	carcinoma	6.09146e-11
ko00473	3.37107	E	2.48006e-17	3.20515	carcinoma	4.138e-08
ko00970	3.49184	E	1.25829e-29	3.2329	carcinoma	5.07587e-10
ko04210	2.29538	C	6.32281e-12			-
ko00240	3.13704	E	3.6257e-29	2.97867	carcinoma	9.58134e-12
ko04113	2.03263	C	1.81057e-10			-
ko04310			-			-
ko03420	3.11446	E	6.77628e-32	2.87514	carcinoma	1.22719e-11
ko00770	3.24592	D	4.14988e-30			-
ko00670	3.35013	E	1.67023e-28	3.1817	carcinoma	1.49139e-11
ko03050			-			-
ko00930	3.61815	C	3.38185e-28			-
ko04112	3.35314	E	1.00986e-29	3.05539	carcinoma	1.58733e-09
